# Supplementary material for: (E)-4-Bromo-N′-(2-chloro­benzyl­idene)benzohydrazide
Source: Acta Crystallogr Sect E Struct Rep Online. 2009 Apr 18;65(Pt 5):o1034. doi: 10.1107/S1600536809012860 (PMC2977717; doi:10.1107/S1600536809012860)
Supplement: Supplementary file 2 [file e-65-o1034-Isup2.hkl]

# 
# h,k,l, Fc-squared, Fo-squared, sigma(Fo-squared) and status flag 
# 
data_I
_shelx_title ' p21c in P2(1)/c' 
_shelx_refln_list_code          4 
_shelx_F_calc_maximum      262.10 
_exptl_crystal_F_000       672.00 
_reflns_d_resolution_high  0.8393 
 
loop_ 
 _symmetry_equiv_pos_as_xyz 
 'x, y, z' 
 '-x, y+1/2, -z+1/2' 
 '-x, -y, -z' 
 'x, -y-1/2, z-1/2' 
 
_cell_length_a    11.2184 
_cell_length_b    13.5124 
_cell_length_c     9.1998 
_cell_angle_alpha  90.000 
_cell_angle_beta   97.077 
_cell_angle_gamma  90.000 
 
_shelx_F_squared_multiplier     1.000 
 
loop_ 
 _refln_index_h 
 _refln_index_k 
 _refln_index_l 
 _refln_F_squared_calc 
 _refln_F_squared_meas 
 _refln_F_squared_sigma 
 _refln_observed_status 
   1   0   0     4993.91     4763.56     51.61 o 
   2   0   0      508.85      427.23      6.53 o 
   3   0   0     2317.99     2335.33     21.08 o 
   4   0   0     3414.94     3388.74     27.17 o 
   5   0   0      279.37      280.03      4.67 o 
   6   0   0      392.20      356.37      5.52 o 
   7   0   0      125.14      132.10      4.90 o 
   8   0   0       84.47       87.37      4.53 o 
   9   0   0      322.37      323.99      7.54 o 
  10   0   0      505.61      535.85     19.51 o 
  11   0   0       82.45       82.73      7.39 o 
  12   0   0       66.99       60.10     11.11 o 
   1   1   0       83.98      137.64      4.25 o 
   2   1   0      598.49      587.83      4.87 o 
   3   1   0    18520.05    18680.55    115.89 o 
   4   1   0     3455.84     3669.31     17.02 o 
   5   1   0     4341.52     4293.80     20.09 o 
   6   1   0     2797.75     2780.11     16.75 o 
   7   1   0     1289.47     1275.06      8.39 o 
   8   1   0      792.33      822.93      6.96 o 
   9   1   0      474.35      492.52      6.04 o 
  10   1   0        4.88        3.88      3.23 o 
  11   1   0       18.51        4.77      4.40 o 
  12   1   0        5.41       -5.23      7.39 o 
  13   1   0        6.01       -5.88     11.76 o 
   1   2   0     2702.95     2861.61     32.66 o 
   2   2   0      192.74      166.58      6.31 o 
   3   2   0     5846.44     6212.06     29.85 o 
   4   2   0     6429.55     6727.92     32.66 o 
   5   2   0       86.15      103.83      3.13 o 
   6   2   0      528.81      532.49      4.82 o 
   7   2   0        3.26        2.05      2.05 o 
   8   2   0       48.45       57.53      4.39 o 
   9   2   0      392.73      409.87      6.33 o 
  10   2   0      227.12      255.05      9.92 o 
  11   2   0      252.25      250.84      9.16 o 
  12   2   0       45.10       62.46      6.77 o 
  13   2   0        3.12       19.60     12.41 o 
   1   3   0     1582.02     1468.37     10.05 o 
   2   3   0      559.32      546.96     26.78 o 
   3   3   0     3333.83     3212.71     29.88 o 
   4   3   0        6.06       15.85      1.35 o 
   5   3   0      185.75      159.91      3.05 o 
   6   3   0      753.53      763.95      8.26 o 
   7   3   0      923.62     1027.20      8.31 o 
   8   3   0       18.87       23.64      3.08 o 
   9   3   0      174.71      155.14      5.19 o 
  10   3   0       48.17       48.29      5.63 o 
  11   3   0        2.58        9.80      9.80 o 
  12   3   0       44.62       47.15     14.05 o 
  13   3   0        6.50       -8.64     27.44 o 
   0   4   0     7070.99     7054.08     52.89 o 
   1   4   0      608.51      672.11      6.03 o 
   2   4   0     1442.46     1297.67      9.41 o 
   3   4   0      323.84      303.90      4.70 o 
   4   4   0     1312.82     1354.22     14.93 o 
   5   4   0       66.96       79.46      3.87 o 
   6   4   0      340.23      365.63      4.99 o 
   7   4   0      130.88      124.21      3.77 o 
   8   4   0       52.00       62.27      3.32 o 
   9   4   0        6.29       -0.39      9.80 o 
  10   4   0       35.43       25.80      6.93 o 
  11   4   0       83.43       76.94     11.76 o 
  12   4   0        0.86      -12.11      8.07 o 
   1   5   0      713.41      633.36      6.13 o 
   2   5   0        5.41        6.09      1.37 o 
   3   5   0      609.06      660.35      5.71 o 
   4   5   0     1702.34     1603.89     15.98 o 
   5   5   0     2889.30     2816.54     32.87 o 
   6   5   0      310.89      280.26      4.97 o 
   7   5   0      550.59      538.28      6.60 o 
   8   5   0     1028.51     1038.52     51.28 o 
   9   5   0      215.71      212.51      9.00 o 
  10   5   0        1.56       -1.66      5.95 o 
  11   5   0        7.64       -1.31      6.93 o 
  12   5   0       59.99       67.42     10.78 o 
   0   6   0     8282.42     8388.92     63.28 o 
   1   6   0     2570.68     2688.19     35.36 o 
   2   6   0     3608.48     3627.49     52.52 o 
   3   6   0     2827.94     3015.78     25.46 o 
   4   6   0     1807.12     1693.77     11.61 o 
   5   6   0     1838.40     1899.36     15.24 o 
   6   6   0      298.01      329.33      5.75 o 
   7   6   0      167.04      169.82      8.17 o 
   8   6   0      204.55      209.22     15.68 o 
   9   6   0       43.52       47.69      7.15 o 
  10   6   0      147.95      139.38     11.11 o 
  11   6   0      173.52      164.92     24.82 o 
  12   6   0      110.35      108.72      9.92 o 
   1   7   0      125.67      116.50      3.74 o 
   2   7   0     1403.08     1462.96     10.34 o 
   3   7   0     5534.84     5443.43     30.60 o 
   4   7   0     1058.87      972.95      8.07 o 
   5   7   0     1062.33     1040.97      8.76 o 
   6   7   0     1711.06     1628.77     33.64 o 
   7   7   0     1685.47     1654.25     24.50 o 
   8   7   0     1070.25     1056.89     15.93 o 
   9   7   0      120.86      127.75      7.85 o 
  10   7   0        3.94       -2.17      7.15 o 
  11   7   0       32.38       53.95     14.70 o 
   0   8   0     1825.89     1949.41     18.48 o 
   1   8   0     3254.40     3244.31     19.59 o 
   2   8   0     6043.77     6019.77     37.05 o 
   3   8   0      541.31      527.09     11.50 o 
   4   8   0       73.23       79.88      2.98 o 
   5   8   0        8.29        0.67      2.55 o 
   6   8   0        0.77       -3.59      6.21 o 
   7   8   0      562.29      600.17     16.98 o 
   8   8   0      405.85      436.11     11.52 o 
   9   8   0       47.20       56.30      9.15 o 
  10   8   0       46.88       47.26      7.85 o 
  11   8   0      315.47      336.65     12.70 o 
   1   9   0       19.53       27.25      4.19 o 
   2   9   0      714.21      752.40      7.39 o 
   3   9   0     3279.33     3193.40     20.14 o 
   4   9   0      893.25      922.13      8.64 o 
   5   9   0      695.44      685.78     30.70 o 
   6   9   0      223.38      255.66      9.24 o 
   7   9   0       67.01       88.50      6.93 o 
   8   9   0       26.40       37.79      7.39 o 
   9   9   0        7.63        2.89     11.76 o 
  10   9   0        7.40       -1.96      7.85 o 
   0  10   0     1005.11     1000.58     12.70 o 
   1  10   0      101.23       96.53      3.72 o 
   2  10   0       52.06       54.33      4.30 o 
   3  10   0       39.11       41.99      3.49 o 
   4  10   0      703.16      679.37     12.23 o 
   5  10   0       63.87       69.42     10.45 o 
   6  10   0        2.00        2.71      5.95 o 
   7  10   0      144.79      156.38      8.54 o 
   8  10   0      110.33      127.25      8.31 o 
   9  10   0       68.19       67.79     11.11 o 
  10  10   0       88.96      109.87     10.13 o 
   1  11   0      738.49      723.65      8.16 o 
   2  11   0      479.17      494.76      7.06 o 
   3  11   0     1282.92     1277.28     18.29 o 
   4  11   0      111.04      117.60      7.15 o 
   5  11   0       18.83       23.09     10.45 o 
   6  11   0        2.57        0.72      7.51 o 
   7  11   0       59.31       44.73      7.53 o 
   8  11   0       10.03       12.45      7.61 o 
   9  11   0       38.32       34.12      8.46 o 
   0  12   0     2901.81     2948.41     28.41 o 
   1  12   0      169.78      164.39      5.45 o 
   2  12   0      194.48      197.82      6.66 o 
   3  12   0       87.08       66.96      6.42 o 
   4  12   0       37.54       35.40      6.22 o 
   5  12   0      225.13      209.74     11.11 o 
   6  12   0      239.27      226.07     10.16 o 
   7  12   0        2.61       -1.31      6.93 o 
   8  12   0        8.03        8.78      8.28 o 
   1  13   0      338.10      348.88      6.99 o 
   2  13   0        2.17        2.90      5.76 o 
   3  13   0      895.43      902.42     15.47 o 
   4  13   0      117.83      113.09      8.28 o 
   5  13   0       48.02       33.79      7.85 o 
   6  13   0      528.56      521.29     27.11 o 
   7  13   0      362.81      379.77     16.33 o 
   0  14   0      885.55      908.47     15.22 o 
   1  14   0      496.29      500.40     12.45 o 
   2  14   0      110.28      123.47      7.85 o 
   3  14   0      283.92      274.89     11.31 o 
   4  14   0      222.02      192.93     12.41 o 
   5  14   0       37.11       10.78      8.17 o 
   6  14   0       25.84       30.08     13.72 o 
   1  15   0       89.69      106.39      8.54 o 
   2  15   0        8.96        7.59      6.69 o 
   3  15   0      161.35      169.82      9.92 o 
   4  15   0      275.94      289.33     12.18 o 
 -13   1   1        2.03        4.25      9.47 o 
 -12   1   1        0.30        0.49      7.61 o 
 -11   1   1        4.33       -4.54      4.77 o 
 -10   1   1       13.84       20.89      4.14 o 
  -9   1   1        4.16        1.78      2.76 o 
  -8   1   1        1.54       -0.02      2.33 o 
  -7   1   1      364.29      378.05      4.60 o 
  -6   1   1       10.32       13.42      2.29 o 
  -5   1   1      183.33      155.38      4.97 o 
  -4   1   1      130.97      100.05      2.97 o 
  -3   1   1    68695.70    63775.05    746.78 o 
  -2   1   1     3220.60     3181.48     20.49 o 
  -1   1   1       42.99       64.03      1.85 o 
   0   1   1     3168.45     3109.51     34.62 o 
   1   1   1     5603.07     5987.77     62.71 o 
   2   1   1      796.65      790.66      6.05 o 
   3   1   1      118.10      117.09      2.24 o 
   4   1   1       74.09       73.19      1.81 o 
   5   1   1      680.46      715.25      5.18 o 
   6   1   1      109.44       87.50      2.44 o 
   7   1   1      664.98      711.46      6.06 o 
   8   1   1        2.67        2.35      2.48 o 
   9   1   1       51.30       42.99      3.19 o 
  10   1   1       85.77       79.74      4.37 o 
  11   1   1       43.74       43.41      5.90 o 
  12   1   1       20.24        9.15     11.11 o 
 -13   2   1        1.48       -0.17      8.74 o 
 -12   2   1      117.70      112.85     20.25 o 
 -11   2   1       55.17       58.70      6.23 o 
 -10   2   1       61.56       60.86      5.47 o 
  -9   2   1      570.69      556.07      9.27 o 
  -8   2   1      533.35      539.86      7.54 o 
  -7   2   1      639.43      612.37      7.07 o 
  -6   2   1     2383.42     2431.53     15.71 o 
  -5   2   1     1108.81      962.32     11.52 o 
  -4   2   1      583.10      696.47     12.96 o 
  -3   2   1      813.27      940.49      7.90 o 
  -2   2   1     8752.33     8630.89     63.60 o 
  -1   2   1      643.35      493.21      5.08 o 
   0   2   1     8138.20     8597.48     58.99 o 
   1   2   1    11044.62    12007.82    153.42 o 
   2   2   1    17714.83    16879.29    102.68 o 
   3   2   1      370.03      457.45      3.65 o 
   4   2   1     1202.74     1121.83      8.86 o 
   5   2   1     5404.17     5480.93     25.01 o 
   6   2   1     2158.09     2101.20     11.49 o 
   7   2   1      652.29      637.83      5.82 o 
   8   2   1       32.45       34.32      2.72 o 
   9   2   1      148.90      161.52      4.80 o 
  10   2   1       90.09       97.46      5.38 o 
  11   2   1       87.12       97.72      6.41 o 
  12   2   1        2.83       -0.08      7.81 o 
 -13   3   1       45.22       41.27      9.67 o 
 -12   3   1       77.54       88.02      9.24 o 
 -11   3   1        1.37       -3.60      7.15 o 
 -10   3   1       16.34        9.18      4.74 o 
  -9   3   1        6.24        7.16      5.09 o 
  -8   3   1       96.47      104.68      8.66 o 
  -7   3   1     3773.21     3952.80     33.94 o 
  -6   3   1     2567.10     2605.92     16.51 o 
  -5   3   1      323.20      312.36      4.62 o 
  -4   3   1     5306.87     5288.42     34.30 o 
  -3   3   1    17787.41    17669.33    315.49 o 
  -2   3   1     3723.10     3839.00     24.76 o 
  -1   3   1      382.27      388.64      3.34 o 
   0   3   1     8425.62     8618.94    266.20 o 
   1   3   1     4892.74     4810.15     32.57 o 
   2   3   1       22.79       19.02      0.99 o 
   3   3   1      642.07      599.95      5.38 o 
   4   3   1      446.79      492.11      4.34 o 
   5   3   1      779.54      772.41      6.21 o 
   6   3   1     1076.31     1034.22      7.78 o 
   7   3   1     2252.23     2307.87     14.22 o 
   8   3   1     2115.12     2117.73     15.81 o 
   9   3   1      854.28      897.93     21.88 o 
  10   3   1      153.57      165.72      8.36 o 
  11   3   1      170.91      181.29      7.66 o 
  12   3   1        2.00        0.67      7.54 o 
 -12   4   1        9.00       10.47      8.54 o 
 -11   4   1      149.91      132.85      9.46 o 
 -10   4   1      791.61      765.85     14.30 o 
  -9   4   1      727.58      757.61     20.37 o 
  -8   4   1      684.47      701.88      9.58 o 
  -7   4   1      357.95      340.14      6.61 o 
  -6   4   1     2461.54     2326.54     15.34 o 
  -5   4   1      203.16      173.54      3.37 o 
  -4   4   1      133.49      164.21      4.11 o 
  -3   4   1       10.94        9.93      1.81 o 
  -2   4   1      377.02      444.94      4.32 o 
  -1   4   1     1470.31     1519.87     17.26 o 
   0   4   1    12764.37    13736.18    190.75 o 
   1   4   1    11248.13    11262.59     68.13 o 
   2   4   1     7588.99     7720.87     65.91 o 
   3   4   1     5679.70     5501.65     30.36 o 
   4   4   1     4409.21     4632.93     26.33 o 
   5   4   1     5787.23     5868.20     29.53 o 
   6   4   1      163.56      173.56      4.09 o 
   7   4   1        1.62        3.19      2.95 o 
   8   4   1       20.31       21.40      3.65 o 
   9   4   1        9.54       14.17      4.03 o 
  10   4   1      100.44      113.96      6.66 o 
  11   4   1      103.09      115.00     10.78 o 
  12   4   1      186.65      214.26     11.06 o 
 -12   5   1       42.18       54.40      8.63 o 
 -11   5   1       22.32       31.46     11.76 o 
 -10   5   1        6.90        0.33      6.93 o 
  -9   5   1      193.69      202.89      9.39 o 
  -8   5   1       80.70       94.83      5.19 o 
  -7   5   1      317.83      300.47      6.72 o 
  -6   5   1      990.18     1075.76     10.89 o 
  -5   5   1     4480.64     4324.42     26.26 o 
  -4   5   1     1020.25     1063.48      9.75 o 
  -3   5   1     2873.37     2892.55     17.37 o 
  -2   5   1     3328.66     3192.73     18.61 o 
  -1   5   1     4376.73     4207.04     46.96 o 
   0   5   1     1036.95     1138.45     17.35 o 
   1   5   1      180.29      189.05      2.89 o 
   2   5   1     5952.47     6243.60     33.62 o 
   3   5   1     1736.65     1940.03     12.00 o 
   4   5   1     4734.74     5023.16     32.64 o 
   5   5   1     2522.59     2422.48     15.73 o 
   6   5   1      872.48      941.72      9.43 o 
   7   5   1      438.74      433.94      9.24 o 
   8   5   1      795.71      810.53     19.14 o 
   9   5   1      357.99      391.19      9.30 o 
  10   5   1        6.72        4.10      6.58 o 
  11   5   1        1.82       -7.55      8.49 o 
  12   5   1       62.27       79.57      9.67 o 
 -12   6   1        4.72       -0.50      8.07 o 
 -11   6   1       28.59       29.87      8.28 o 
 -10   6   1      117.45      139.55     27.11 o 
  -9   6   1      192.56      209.59      9.70 o 
  -8   6   1       24.90       36.08      4.70 o 
  -7   6   1      173.79      192.12     10.95 o 
  -6   6   1     1004.52     1024.09     10.82 o 
  -5   6   1      191.98      193.78      7.33 o 
  -4   6   1      216.00      207.74      4.15 o 
  -3   6   1      338.86      350.46      4.81 o 
  -2   6   1      111.05       98.42      3.01 o 
  -1   6   1     2660.66     2676.54     21.40 o 
   0   6   1     5555.14     5593.67     71.94 o 
   1   6   1       10.43       66.98     37.24 o 
   2   6   1       56.05       46.03      1.88 o 
   3   6   1     2314.93     2207.25     13.64 o 
   4   6   1      571.39      503.24      6.03 o 
   5   6   1       26.64       26.52      2.15 o 
   6   6   1        6.29        7.21      3.25 o 
   7   6   1       20.69       20.49      4.01 o 
   8   6   1        4.53        5.88      5.54 o 
   9   6   1      283.54      311.38     14.70 o 
  10   6   1       51.38       64.62      7.61 o 
  11   6   1       41.55       57.27     10.13 o 
  12   6   1       63.22       93.56     14.70 o 
 -12   7   1        3.81        6.81      8.74 o 
 -11   7   1       35.94       41.38      8.07 o 
 -10   7   1       67.10       72.36      7.85 o 
  -9   7   1        0.81        7.51      6.01 o 
  -8   7   1      157.95      154.36      7.61 o 
  -7   7   1      282.66      248.09      6.89 o 
  -6   7   1       25.63       31.10      5.64 o 
  -5   7   1      114.73      137.78      4.14 o 
  -4   7   1       40.70       60.37      2.87 o 
  -3   7   1      162.55      146.78      5.85 o 
  -2   7   1      323.37      301.30      4.56 o 
  -1   7   1      644.48      618.01      6.14 o 
   0   7   1      333.11      350.98      8.39 o 
   1   7   1      588.26      530.70      5.20 o 
   2   7   1      775.30      979.00      7.59 o 
   3   7   1       39.18       40.80      2.08 o 
   4   7   1      192.57      156.14      6.04 o 
   5   7   1      108.21       93.77      5.30 o 
   6   7   1        2.76        3.55      4.83 o 
   7   7   1        1.07        6.27      3.94 o 
   8   7   1       30.12       48.64      6.69 o 
   9   7   1        7.90       10.58      6.88 o 
  10   7   1       33.66       38.30     16.00 o 
  11   7   1        0.33        4.67      7.84 o 
 -11   8   1       50.51       41.46      8.93 o 
 -10   8   1      159.46      130.95     10.45 o 
  -9   8   1      168.47      131.13      9.15 o 
  -8   8   1       10.83       16.31      6.22 o 
  -7   8   1       21.58       29.77      9.15 o 
  -6   8   1        0.08        0.55      2.94 o 
  -5   8   1       18.19       19.51      3.94 o 
  -4   8   1      247.45      252.85      7.17 o 
  -3   8   1       47.89       39.84      2.65 o 
  -2   8   1        2.19        6.36      2.16 o 
  -1   8   1      185.01      194.07      3.99 o 
   0   8   1      484.57      561.14      6.51 o 
   1   8   1      411.62      380.60      6.48 o 
   2   8   1      195.50      201.15      3.91 o 
   3   8   1      127.05      110.07      3.22 o 
   4   8   1      916.10      859.89     13.39 o 
   5   8   1     1731.92     1734.18     26.13 o 
   6   8   1      250.47      244.85      8.54 o 
   7   8   1       43.55       35.38      5.76 o 
   8   8   1      183.45      187.80      9.00 o 
   9   8   1       83.26       99.35     10.45 o 
  10   8   1        2.76       10.81     11.11 o 
  11   8   1        4.21        7.43     15.02 o 
 -11   9   1        0.00        9.15      9.24 o 
 -10   9   1       20.11       19.86      8.54 o 
  -9   9   1        3.58      -10.02      6.69 o 
  -8   9   1       11.43        2.61      6.93 o 
  -7   9   1      593.37      590.75     12.93 o 
  -6   9   1      878.10      820.11     19.65 o 
  -5   9   1     1472.34     1415.01     11.70 o 
  -4   9   1      998.77      955.79      9.19 o 
  -3   9   1      612.63      609.90      9.33 o 
  -2   9   1     1627.82     1631.17     12.08 o 
  -1   9   1     1615.54     1630.73     22.25 o 
   0   9   1       86.77       87.84      3.09 o 
   1   9   1      560.06      533.50      7.73 o 
   2   9   1      633.71      621.85      7.83 o 
   3   9   1       33.80       33.94      3.55 o 
   4   9   1      987.64     1013.54     14.32 o 
   5   9   1      446.56      412.01      9.92 o 
   6   9   1       31.00       33.35      8.82 o 
   7   9   1      161.41      157.35      8.07 o 
   8   9   1      887.15      824.06     57.81 o 
   9   9   1      167.13      159.36      9.39 o 
  10   9   1        2.50       -9.15      9.80 o 
 -10  10   1      109.33      116.14     14.37 o 
  -9  10   1      121.27      119.47      9.00 o 
  -8  10   1       63.27       58.03      7.61 o 
  -7  10   1       96.13      100.58      7.39 o 
  -6  10   1     1766.73     1810.60     22.16 o 
  -5  10   1      640.12      691.47     11.32 o 
  -4  10   1      513.57      489.85      7.07 o 
  -3  10   1        7.90        2.42      3.30 o 
  -2  10   1       26.01       23.33      4.85 o 
  -1  10   1     1489.20     1490.80     11.67 o 
   0  10   1     6615.54     6506.96     37.14 o 
   1  10   1     1028.68     1086.86      9.50 o 
   2  10   1     1947.48     1949.52     13.99 o 
   3  10   1     1157.14     1141.57     25.48 o 
   4  10   1      749.12      686.46     14.70 o 
   5  10   1      538.46      490.93     11.09 o 
   6  10   1      213.10      175.18      9.80 o 
   7  10   1       28.70       27.09      6.47 o 
   8  10   1       52.75       47.53     11.76 o 
   9  10   1        0.10        7.51      7.85 o 
  10  10   1       26.39       41.12      9.10 o 
  -9  11   1       27.30       26.19     10.13 o 
  -8  11   1       75.38       60.46      8.28 o 
  -7  11   1       47.38       41.39      7.35 o 
  -6  11   1      276.45      253.95     10.32 o 
  -5  11   1      490.21      514.46     12.01 o 
  -4  11   1      120.73      120.40      4.49 o 
  -3  11   1     3722.60     3742.79     31.29 o 
  -2  11   1     2058.64     2072.04     18.10 o 
  -1  11   1      911.69      913.28     11.60 o 
   0  11   1       66.21       75.62      4.62 o 
   1  11   1      436.08      454.97     14.80 o 
   2  11   1      619.67      592.91     18.29 o 
   3  11   1       19.55       25.29      6.53 o 
   4  11   1      749.97      789.41     13.62 o 
   5  11   1      524.06      557.75     12.45 o 
   6  11   1      120.22      109.76      7.85 o 
   7  11   1      615.35      626.70     14.30 o 
   8  11   1      463.75      479.15     20.90 o 
   9  11   1      153.35      156.60     11.11 o 
  -8  12   1      159.61      179.60     12.09 o 
  -7  12   1      159.70      198.64     16.98 o 
  -6  12   1      193.75      227.40     10.16 o 
  -5  12   1        2.91        2.74      5.76 o 
  -4  12   1       12.97       15.02      6.22 o 
  -3  12   1      134.85      126.84      4.78 o 
  -2  12   1      151.72      149.15      5.04 o 
  -1  12   1       34.22       41.42      3.90 o 
   0  12   1      173.81      154.68      5.04 o 
   1  12   1     1090.19     1069.57     40.83 o 
   2  12   1      310.83      298.10      9.67 o 
   3  12   1      940.93      893.28     15.01 o 
   4  12   1      410.69      416.59     10.85 o 
   5  12   1      288.87      257.69     11.11 o 
   6  12   1       47.02       27.93      7.35 o 
   7  12   1       16.50       21.20     11.76 o 
   8  12   1       49.75       57.28     14.05 o 
  -7  13   1        0.06       -0.33      8.31 o 
  -6  13   1       33.39       37.69      8.54 o 
  -5  13   1       50.96       52.82      7.61 o 
  -4  13   1      123.51      135.94      8.28 o 
  -3  13   1        8.60       12.96      4.99 o 
  -2  13   1      173.39      188.76      6.11 o 
  -1  13   1       59.99       63.02      4.56 o 
   0  13   1      144.61      155.76      6.41 o 
   1  13   1      160.86      166.04     11.11 o 
   2  13   1      107.87      112.97      7.35 o 
   3  13   1      453.75      456.22     15.35 o 
   4  13   1      119.32      130.39     11.76 o 
   5  13   1       27.99       35.51      7.39 o 
   6  13   1      351.00      327.13     27.11 o 
   7  13   1       84.85       93.37      9.46 o 
  -6  14   1       25.85       33.55      8.31 o 
  -5  14   1       69.35       67.57     12.74 o 
  -4  14   1      463.84      461.82     27.76 o 
  -3  14   1        1.66       11.34      7.15 o 
  -2  14   1      146.62      176.67      7.15 o 
  -1  14   1       36.23       45.08      5.52 o 
   0  14   1       22.58       24.70      6.69 o 
   1  14   1      247.83      257.77     10.85 o 
   2  14   1       41.32       40.94     11.76 o 
   3  14   1       38.30       43.81      7.85 o 
   4  14   1       21.03       23.84      7.85 o 
   5  14   1        5.01        9.93      8.07 o 
   6  14   1      175.71      165.68     11.09 o 
  -4  15   1       19.71       16.33      7.39 o 
  -3  15   1       51.10       48.67      8.82 o 
  -2  15   1       87.79      101.91     12.41 o 
  -1  15   1       59.12       48.99     11.11 o 
   0  15   1       12.31        8.75      7.15 o 
   1  15   1        3.83        4.57      7.39 o 
   2  15   1       51.88       71.50      9.47 o 
   3  15   1       81.50       85.20      9.00 o 
   4  15   1        0.59        5.80      7.61 o 
   0  16   1       75.59       89.50     13.07 o 
 -13   0   2        3.20       -1.96     11.11 o 
 -12   0   2        0.41        2.61      9.80 o 
 -11   0   2       38.72       42.31      7.39 o 
 -10   0   2      433.73      449.04     14.05 o 
  -9   0   2      119.28      125.51     14.37 o 
  -8   0   2      154.98      173.46     10.78 o 
  -7   0   2     1154.25     1121.04     16.00 o 
  -6   0   2    15330.11    15696.19    227.99 o 
  -5   0   2     4732.63     4603.20     41.48 o 
  -4   0   2     2277.11     2204.75     28.09 o 
  -3   0   2    21345.22    21319.11    219.49 o 
  -2   0   2    25586.71    27956.21    297.23 o 
  -1   0   2     1100.11     1079.84     13.72 o 
   0   0   2      569.07      720.54      9.80 o 
   1   0   2     2874.96     3393.66     26.32 o 
   2   0   2    18020.68    18663.58    136.50 o 
   3   0   2     4385.15     4123.32     29.09 o 
   4   0   2     6693.83     7192.59     44.87 o 
   5   0   2      901.07      825.22      8.15 o 
   6   0   2     2556.13     2482.74     19.79 o 
   7   0   2     1348.28     1340.57     12.55 o 
   8   0   2      108.16      142.32      5.25 o 
   9   0   2       75.53       60.97      5.76 o 
  10   0   2       77.43       86.23     10.45 o 
  11   0   2        0.38       -7.84      8.49 o 
  12   0   2       71.88       70.55     13.07 o 
 -13   1   2       22.88       21.58      8.46 o 
 -12   1   2      101.08      113.96      9.00 o 
 -11   1   2       37.12       45.02      6.15 o 
 -10   1   2      146.64      146.88      6.41 o 
  -9   1   2      435.84      401.20      8.17 o 
  -8   1   2      175.15      161.77      6.01 o 
  -7   1   2      124.01      126.70      4.74 o 
  -6   1   2      153.25      172.00      5.52 o 
  -5   1   2     6909.57     7032.21     81.33 o 
  -4   1   2      451.79      484.06      6.15 o 
  -3   1   2     3211.69     3228.86     21.62 o 
  -2   1   2    14040.58    14872.39     89.38 o 
  -1   1   2    17213.19    16650.51    365.17 o 
   0   1   2     1845.18     1952.61     17.55 o 
   1   1   2     1353.58     1443.93     15.37 o 
   2   1   2    14847.88    15105.19     71.48 o 
   3   1   2     2866.83     2872.20     20.66 o 
   4   1   2     2254.06     2314.66     11.53 o 
   5   1   2      187.74      186.71      3.01 o 
   6   1   2       19.63       24.25      1.97 o 
   7   1   2     1151.05     1166.15      8.06 o 
   8   1   2      656.10      691.18      6.60 o 
   9   1   2      411.48      446.21      8.39 o 
  10   1   2      121.17      130.22      6.49 o 
  11   1   2      124.95      145.33      9.20 o 
  12   1   2       58.73       72.55      8.54 o 
 -13   2   2        3.63      -12.69      8.46 o 
 -12   2   2        2.81       -1.71      6.32 o 
 -11   2   2       31.57       21.54      5.88 o 
 -10   2   2      231.61      224.27      8.98 o 
  -9   2   2      221.28      227.94      7.25 o 
  -8   2   2      650.74      633.09      9.28 o 
  -7   2   2     1529.42     1565.23     17.55 o 
  -6   2   2       12.17       17.24      3.02 o 
  -5   2   2       85.22       84.27      5.88 o 
  -4   2   2     1052.51      984.74      9.17 o 
  -3   2   2      268.26      220.62      3.63 o 
  -2   2   2     1154.07     1153.64      9.40 o 
  -1   2   2       44.29       34.00      1.51 o 
   0   2   2       28.17       35.85      1.31 o 
   1   2   2     3035.30     3567.35     40.26 o 
   2   2   2     2241.62     2237.88     15.45 o 
   3   2   2     1477.42     1478.74      8.53 o 
   4   2   2      806.56      782.21      5.72 o 
   5   2   2     3916.87     4010.41     18.98 o 
   6   2   2     2628.87     2728.84     19.94 o 
   7   2   2      114.72      126.75      3.70 o 
   8   2   2       35.77       35.32      3.55 o 
   9   2   2        4.44        7.36      3.97 o 
  10   2   2        0.20       -6.40      4.27 o 
  11   2   2        8.93       11.17      6.01 o 
  12   2   2       97.24      111.05     13.72 o 
 -13   3   2       42.97       37.79      9.39 o 
 -12   3   2        0.60        1.74      8.07 o 
 -11   3   2       51.06       59.51      7.99 o 
 -10   3   2       16.91       26.11      5.47 o 
  -9   3   2        2.24       -0.42      4.49 o 
  -8   3   2      159.20      148.15      5.63 o 
  -7   3   2       45.14       35.34      3.89 o 
  -6   3   2      516.42      507.17      7.41 o 
  -5   3   2      207.07      175.06      5.08 o 
  -4   3   2     1182.32     1118.90     10.02 o 
  -3   3   2      256.31      295.16      6.86 o 
  -2   3   2       99.11      106.08      9.61 o 
  -1   3   2      782.50      831.49      9.90 o 
   0   3   2     5551.44     5301.66     97.97 o 
   1   3   2       35.44       40.19      1.79 o 
   2   3   2      100.28      100.74      3.02 o 
   3   3   2       14.84       16.87      1.97 o 
   4   3   2      307.83      268.39      5.19 o 
   5   3   2      797.53      827.71      7.74 o 
   6   3   2      702.40      693.96      7.40 o 
   7   3   2       51.81       54.21      3.53 o 
   8   3   2       62.26       63.66      4.27 o 
   9   3   2      452.72      509.69     10.75 o 
  10   3   2       23.14       24.91      4.93 o 
  11   3   2       12.39        4.57      5.78 o 
  12   3   2        1.11      -18.62     12.41 o 
 -12   4   2       12.55        7.26      8.17 o 
 -11   4   2        3.21        1.31      6.93 o 
 -10   4   2      189.97      170.67      6.99 o 
  -9   4   2      127.66      104.76      5.56 o 
  -8   4   2      168.59      190.30      6.39 o 
  -7   4   2      102.48       91.87      4.39 o 
  -6   4   2      426.84      389.00     13.78 o 
  -5   4   2        4.01        1.96      2.49 o 
  -4   4   2       55.21       57.57      4.33 o 
  -3   4   2      451.53      369.69      5.25 o 
  -2   4   2      166.80      155.15      4.15 o 
  -1   4   2     2984.00     3007.57     56.01 o 
   0   4   2      142.10      147.53      3.21 o 
   1   4   2     1235.58     1293.11     28.66 o 
   2   4   2      300.77      293.42      4.53 o 
   3   4   2        8.40       34.26      3.01 o 
   4   4   2     1082.91     1166.37     10.86 o 
   5   4   2       77.89      100.24      5.27 o 
   6   4   2      264.20      288.47      5.59 o 
   7   4   2      662.84      634.09     10.81 o 
   8   4   2      244.38      250.25      8.31 o 
   9   4   2       64.52       74.77      4.81 o 
  10   4   2       84.43       98.64      5.68 o 
  11   4   2       24.02       26.22      6.23 o 
  12   4   2       20.03       22.21      8.31 o 
 -12   5   2       50.84       39.55     11.76 o 
 -11   5   2       20.07       11.72     10.45 o 
 -10   5   2        6.46        1.57      6.38 o 
  -9   5   2       11.72        6.72      4.70 o 
  -8   5   2       22.56       27.16      4.61 o 
  -7   5   2       76.29       82.79      4.58 o 
  -6   5   2      600.61      584.45      8.24 o 
  -5   5   2      649.80      642.40      8.01 o 
  -4   5   2      103.95      127.32      4.20 o 
  -3   5   2     1164.17     1213.11     13.55 o 
  -2   5   2    10448.51    10605.91    125.12 o 
  -1   5   2     2230.62     2281.96     29.42 o 
   0   5   2      110.36      127.32      4.53 o 
   1   5   2     3525.08     3932.72     70.34 o 
   2   5   2    10674.91    11067.19     81.47 o 
   3   5   2       58.59       75.22      3.72 o 
   4   5   2      146.89      150.59      9.17 o 
   5   5   2       65.13       66.26      3.63 o 
   6   5   2       44.12       46.63      4.24 o 
   7   5   2      362.16      357.84      8.86 o 
   8   5   2       70.32       69.54      4.53 o 
   9   5   2       71.83       71.51      4.78 o 
  10   5   2       80.93       80.13      6.53 o 
  11   5   2       65.98       80.83      7.25 o 
  12   5   2       12.58        9.38      7.75 o 
 -12   6   2        0.63       -6.21      7.85 o 
 -11   6   2       17.83       21.88      7.85 o 
 -10   6   2      284.95      241.09     11.11 o 
  -9   6   2      319.28      320.89      8.32 o 
  -8   6   2      939.93      845.30     11.32 o 
  -7   6   2      299.51      286.44      6.82 o 
  -6   6   2     1397.21     1315.88     13.00 o 
  -5   6   2     1467.88     1368.05     12.90 o 
  -4   6   2      272.09      237.89      7.72 o 
  -3   6   2      129.01      101.62      3.27 o 
  -2   6   2      290.45      289.44      6.61 o 
  -1   6   2     4897.36     5417.09     76.94 o 
   0   6   2     1911.19     1992.26     34.23 o 
   1   6   2     6807.51     7909.60    127.29 o 
   2   6   2     1861.71     1807.79     11.82 o 
   3   6   2     3163.09     3367.92     19.96 o 
   4   6   2     2393.53     2233.63     18.45 o 
   5   6   2     2068.99     1988.03     16.96 o 
   6   6   2      855.35      792.61      9.62 o 
   7   6   2      760.11      766.54     10.94 o 
   8   6   2      126.24      121.65      7.45 o 
   9   6   2      153.58      151.32      7.03 o 
  10   6   2        3.59        9.24      6.23 o 
  11   6   2       43.70       40.61      7.37 o 
 -11   7   2       69.79       71.09      8.54 o 
 -10   7   2       13.48        5.88      6.93 o 
  -9   7   2       88.43       96.78     16.98 o 
  -8   7   2       14.22       14.03      4.64 o 
  -7   7   2      201.20      206.12      6.71 o 
  -6   7   2       31.65       31.58      4.11 o 
  -5   7   2      316.15      295.98      5.43 o 
  -4   7   2     1567.72     1476.01     11.48 o 
  -3   7   2     5148.61     5210.10     51.86 o 
  -2   7   2     3864.62     3875.74     52.71 o 
  -1   7   2     2379.01     2367.71     23.10 o 
   0   7   2     3025.76     2770.21     49.79 o 
   1   7   2     2396.06     2301.02     20.93 o 
   2   7   2     2201.34     2287.08     16.68 o 
   3   7   2      266.53      252.24      6.93 o 
   4   7   2       91.87       74.39      4.62 o 
   5   7   2       27.74       28.92      3.89 o 
   6   7   2      474.68      492.95      8.92 o 
   7   7   2      333.36      343.30      7.04 o 
   8   7   2      148.32      143.40      5.38 o 
   9   7   2      834.36      859.56     15.43 o 
  10   7   2      392.97      396.29     36.26 o 
  11   7   2       57.37       77.04      9.46 o 
 -11   8   2       28.50       39.32      9.80 o 
 -10   8   2       48.45       65.35      8.74 o 
  -9   8   2      381.99      400.57     11.52 o 
  -8   8   2      561.42      593.82     12.84 o 
  -7   8   2      496.59      491.12      8.61 o 
  -6   8   2      646.67      664.43      8.01 o 
  -5   8   2     2696.94     2683.95     18.33 o 
  -4   8   2      876.98      884.12     12.45 o 
  -3   8   2       66.54       69.94      3.17 o 
  -2   8   2        1.29        0.82      2.36 o 
  -1   8   2      577.00      500.72      6.09 o 
   0   8   2     1194.03     1292.08     22.54 o 
   1   8   2     4529.78     4455.63     44.69 o 
   2   8   2     1403.99     1362.37      9.97 o 
   3   8   2      112.03       95.18      5.54 o 
   4   8   2     2678.21     2583.79     55.20 o 
   5   8   2     2878.47     2689.20     32.01 o 
   6   8   2      403.83      383.68      9.92 o 
   7   8   2        3.72        5.44      4.58 o 
   8   8   2      359.28      356.50     11.25 o 
   9   8   2        2.19        2.12      6.69 o 
  10   8   2        0.89        1.07     13.39 o 
 -11   9   2       14.83        2.38      9.00 o 
 -10   9   2       24.66       32.50      8.46 o 
  -9   9   2      299.08      338.98     12.23 o 
  -8   9   2      361.08      342.00      8.95 o 
  -7   9   2        3.67        6.32      4.70 o 
  -6   9   2        2.66        2.61      3.31 o 
  -5   9   2      147.90      142.51      4.73 o 
  -4   9   2      379.54      402.57      7.35 o 
  -3   9   2     1824.47     1803.97     18.67 o 
  -2   9   2      635.83      698.60     10.56 o 
  -1   9   2     1115.53     1099.56     21.12 o 
   0   9   2     1992.90     1939.47     34.79 o 
   1   9   2      223.43      212.21      5.85 o 
   2   9   2       14.07       12.24      4.37 o 
   3   9   2        4.86       13.48      6.53 o 
   4   9   2        5.57       15.68      4.62 o 
   5   9   2      212.35      219.58      9.47 o 
   6   9   2      588.78      586.43     12.23 o 
   7   9   2      409.20      408.40     19.27 o 
   8   9   2       62.47       74.96     20.90 o 
   9   9   2       83.36       92.32      9.00 o 
  10   9   2       65.24       97.00     17.64 o 
 -10  10   2        8.32        2.87      8.28 o 
  -9  10   2        4.15        7.19      7.85 o 
  -8  10   2        0.71        7.63      7.35 o 
  -7  10   2      136.93      114.38      6.11 o 
  -6  10   2      432.00      483.76      7.83 o 
  -5  10   2      329.05      360.03      6.95 o 
  -4  10   2       42.52       53.53      3.90 o 
  -3  10   2      122.08      121.78      6.13 o 
  -2  10   2      234.47      238.61      7.97 o 
  -1  10   2       57.16       58.39      3.67 o 
   0  10   2       11.39       20.17      3.01 o 
   1  10   2       88.37       83.58      8.82 o 
   2  10   2       10.47        3.86      4.83 o 
   3  10   2      556.34      520.75     11.09 o 
   4  10   2      339.72      300.03     27.76 o 
   5  10   2        0.62       -8.31      5.54 o 
   6  10   2        8.53        2.80      5.76 o 
   7  10   2       21.77        8.49     13.07 o 
   8  10   2       34.91       28.67      7.81 o 
   9  10   2       21.25       19.86      8.49 o 
  -9  11   2        0.49      -10.84      7.99 o 
  -8  11   2        1.90      -10.43      7.61 o 
  -7  11   2      134.67      135.16     23.84 o 
  -6  11   2       82.02       90.62      5.75 o 
  -5  11   2       25.22       18.47      3.90 o 
  -4  11   2      511.83      498.28      8.96 o 
  -3  11   2      327.15      315.75      6.50 o 
  -2  11   2        5.61        4.90      3.27 o 
  -1  11   2      651.19      673.79      8.69 o 
   0  11   2       36.31       48.53      3.57 o 
   1  11   2       44.59       66.02     15.68 o 
   2  11   2       83.94       82.43      9.47 o 
   3  11   2      107.06      122.16      7.84 o 
   4  11   2      222.50      217.33      9.46 o 
   5  11   2      106.92      103.91      7.85 o 
   6  11   2       86.09       77.74      7.39 o 
   7  11   2       77.30       80.74      8.31 o 
   8  11   2       90.56       91.92      9.00 o 
   9  11   2        4.85        6.48      8.28 o 
  -8  12   2       38.89       35.55      8.31 o 
  -7  12   2        3.34        0.98      7.85 o 
  -6  12   2      283.16      245.95     11.11 o 
  -5  12   2      275.31      271.79      8.76 o 
  -4  12   2      118.41      139.57      5.21 o 
  -3  12   2        2.44        1.43      3.72 o 
  -2  12   2      849.35      864.26     11.79 o 
  -1  12   2      522.64      539.27     21.50 o 
   0  12   2      138.82      134.25      6.93 o 
   1  12   2      420.32      428.73     14.05 o 
   2  12   2      222.07      237.02     12.74 o 
   3  12   2       63.52       66.73      7.39 o 
   4  12   2      465.38      445.89     24.50 o 
   5  12   2      617.25      602.95     19.60 o 
   6  12   2      108.05      105.80     16.33 o 
   7  12   2       67.58       51.31     12.74 o 
   8  12   2      195.07      196.96     10.62 o 
  -7  13   2       82.44       94.82     16.33 o 
  -6  13   2       41.12       25.22      8.07 o 
  -5  13   2      254.17      224.77     22.86 o 
  -4  13   2      156.23      169.23      9.38 o 
  -3  13   2      121.13      128.79      5.54 o 
  -2  13   2      189.71      188.76      6.32 o 
  -1  13   2      382.18      377.83     14.70 o 
   0  13   2      886.26      881.73     52.26 o 
   1  13   2      250.39      241.46     12.74 o 
   2  13   2      362.49      333.35     10.85 o 
   3  13   2      571.24      518.24     12.70 o 
   4  13   2       79.96       75.41      8.07 o 
   5  13   2        5.21       -0.91      7.06 o 
   6  13   2        4.73       25.30     21.23 o 
   7  13   2       58.53       79.47     12.74 o 
  -6  14   2       57.19       83.58      9.24 o 
  -5  14   2      165.48      197.83      9.67 o 
  -4  14   2      269.18      297.11     11.72 o 
  -3  14   2      131.78      154.36      7.29 o 
  -2  14   2        4.46       14.10      6.69 o 
  -1  14   2       12.72        7.56      6.53 o 
   0  14   2       48.74       52.43      7.35 o 
   1  14   2      361.11      373.99     11.55 o 
   2  14   2      282.60      287.79     11.52 o 
   3  14   2      265.02      263.69     34.30 o 
   4  14   2      202.69      220.41     10.85 o 
   5  14   2      420.57      425.69     14.08 o 
  -4  15   2        1.86      -11.78      7.85 o 
  -2  15   2      556.70      580.09     20.90 o 
  -1  15   2      334.80      356.06     22.86 o 
   0  15   2      184.74      177.35     11.76 o 
   1  15   2       87.31      109.38      9.00 o 
   2  15   2      172.16      193.31     12.74 o 
   3  15   2        1.46        5.11      7.61 o 
 -13   1   3        2.52        4.63     10.13 o 
 -12   1   3        9.06       -1.83      7.15 o 
 -11   1   3        1.14       -5.44      6.36 o 
 -10   1   3        2.23        8.27      4.90 o 
  -9   1   3      281.24      252.26      7.66 o 
  -8   1   3      390.79      365.66     10.36 o 
  -7   1   3       98.26      106.46      4.77 o 
  -6   1   3     2714.21     2819.68     21.62 o 
  -5   1   3     3800.03     4192.89     29.04 o 
  -4   1   3      286.42      292.31      7.01 o 
  -3   1   3      119.77      149.84      9.15 o 
  -2   1   3      860.57      969.99     28.42 o 
  -1   1   3     3901.56     4022.51     90.48 o 
   0   1   3     2360.76     2323.99     13.63 o 
   1   1   3     2704.66     3003.68     23.85 o 
   2   1   3       17.79       22.22      1.29 o 
   3   1   3      117.58       96.39      1.89 o 
   4   1   3     1102.69     1109.77      6.58 o 
   5   1   3      103.87      113.87      2.71 o 
   6   1   3      116.81      127.33      3.14 o 
   7   1   3      268.90      271.54      8.30 o 
   8   1   3        0.11       -2.17      3.24 o 
   9   1   3      101.37      116.59     12.74 o 
  10   1   3       24.95       19.27      6.93 o 
  11   1   3        8.07       -3.79      7.15 o 
  12   1   3       15.66        8.36      8.07 o 
 -13   2   3        2.12        0.86      7.15 o 
 -12   2   3       35.09       25.39      6.87 o 
 -11   2   3       44.29       44.46      6.49 o 
 -10   2   3        7.03       -1.95      5.25 o 
  -9   2   3      183.28      187.32      8.05 o 
  -8   2   3     1701.21     1620.18     31.13 o 
  -7   2   3      295.39      262.22      9.61 o 
  -6   2   3      662.24      622.50      8.28 o 
  -5   2   3     5539.06     5708.94     46.19 o 
  -4   2   3      820.03      752.42      9.21 o 
  -3   2   3       75.80       72.36      3.42 o 
  -2   2   3     2362.71     2372.20     25.46 o 
  -1   2   3    10390.52    10086.51    114.14 o 
   0   2   3       65.29       70.77      2.26 o 
   1   2   3     1859.69     2042.07     22.06 o 
   2   2   3       54.17       57.75      6.96 o 
   3   2   3       22.89       13.94      2.51 o 
   4   2   3     6868.23     6809.43     33.45 o 
   5   2   3     1077.57     1104.17      7.64 o 
   6   2   3      280.14      253.61      5.18 o 
   7   2   3      339.78      357.67      6.28 o 
   8   2   3      609.18      579.92      8.16 o 
   9   2   3      198.10      224.23      6.70 o 
  10   2   3      255.95      246.03     10.62 o 
  11   2   3       49.92       49.73      8.28 o 
  12   2   3        0.10      -12.41      8.28 o 
 -12   3   3       74.70       76.18      7.58 o 
 -11   3   3      149.17      139.29      7.10 o 
 -10   3   3      389.32      403.72     11.30 o 
  -9   3   3       69.08       69.09      5.50 o 
  -8   3   3      189.46      190.24     13.43 o 
  -7   3   3      446.11      418.77     15.87 o 
  -6   3   3      146.26      129.05      4.77 o 
  -5   3   3       84.48      109.49      6.87 o 
  -4   3   3      487.12      517.37      9.39 o 
  -3   3   3      928.15      993.92      9.17 o 
  -2   3   3     3565.94     3895.49     32.21 o 
  -1   3   3     4187.71     4202.07     30.87 o 
   0   3   3     4097.58     4045.27     66.85 o 
   1   3   3     4543.72     4788.14     87.41 o 
   2   3   3     4923.64     4989.78     50.39 o 
   3   3   3     7757.94     7785.74    109.99 o 
   4   3   3     3259.68     3225.53     19.83 o 
   5   3   3      124.15      125.82      3.99 o 
   6   3   3       10.02       17.93      3.76 o 
   7   3   3       45.66       38.55      3.75 o 
   8   3   3        4.59        2.82      3.75 o 
   9   3   3      919.74      949.84     10.74 o 
  10   3   3       41.02       47.30      5.81 o 
  11   3   3       95.23       85.81      8.93 o 
  12   3   3       43.04       24.17     13.07 o 
 -12   4   3        5.86       -9.47      8.31 o 
 -11   4   3        8.75        1.13      5.75 o 
 -10   4   3       11.32        8.71      5.35 o 
  -9   4   3       22.98       24.47      5.02 o 
  -8   4   3      438.31      454.80      8.86 o 
  -7   4   3      242.53      207.76      6.61 o 
  -6   4   3      973.58      935.80     10.51 o 
  -5   4   3     5683.63     5735.64     59.44 o 
  -4   4   3     3384.32     3323.60     23.76 o 
  -3   4   3     3074.26     2923.35     36.65 o 
  -2   4   3     2107.91     1972.49     24.71 o 
  -1   4   3     4145.52     4149.74     54.90 o 
   0   4   3       13.43       11.20      2.03 o 
   1   4   3      218.56      217.25      3.19 o 
   2   4   3      757.16      895.13      8.67 o 
   3   4   3     2669.81     2822.52     37.21 o 
   4   4   3     1419.43     1380.37     12.17 o 
   5   4   3     1557.52     1442.82     11.50 o 
   6   4   3     2551.90     2570.23     17.88 o 
   7   4   3     1276.79     1234.99     16.03 o 
   8   4   3      222.83      231.95      6.60 o 
   9   4   3      298.79      289.74      7.27 o 
  10   4   3        8.41        8.90      7.05 o 
  11   4   3       15.21       15.37      6.49 o 
 -12   5   3        1.97       10.52      8.54 o 
 -11   5   3      278.79      287.07      9.60 o 
 -10   5   3       94.38      110.12      8.23 o 
  -9   5   3      134.43      156.91      6.89 o 
  -8   5   3      546.55      527.95     14.14 o 
  -7   5   3       68.18       77.36      4.51 o 
  -6   5   3       10.30       12.03      3.60 o 
  -5   5   3        4.36        9.58      3.02 o 
  -4   5   3     1590.72     1611.11     17.05 o 
  -3   5   3      634.51      604.51      7.52 o 
  -2   5   3     7320.59     7645.61    118.33 o 
  -1   5   3     1810.99     1789.11     31.08 o 
   0   5   3     6346.03     7068.62    131.28 o 
   1   5   3     3246.12     2964.47     63.60 o 
   2   5   3     2837.46     2506.49     36.48 o 
   3   5   3      487.99      452.96      6.64 o 
   4   5   3       99.71       92.31      3.94 o 
   5   5   3       58.10       44.07      3.82 o 
   6   5   3       85.29       78.95      3.90 o 
   7   5   3      596.85      584.40     10.11 o 
   8   5   3      115.59      140.58      5.38 o 
   9   5   3        3.47       -3.78      4.47 o 
  10   5   3      170.73      169.38      6.77 o 
  11   5   3       45.06       53.44      7.26 o 
 -12   6   3        4.43      -10.72      8.54 o 
 -11   6   3        0.25        3.87      8.54 o 
 -10   6   3        0.16        3.42      5.58 o 
  -9   6   3       18.36       10.11      7.32 o 
  -8   6   3       22.56       30.83      4.70 o 
  -7   6   3      434.49      448.83      8.06 o 
  -6   6   3      277.02      285.89     16.26 o 
  -5   6   3       69.95       77.31      3.84 o 
  -4   6   3      793.85      793.31      9.14 o 
  -3   6   3     1484.48     1361.13     13.39 o 
  -2   6   3      139.86      165.86      5.47 o 
  -1   6   3      480.96      505.53     13.48 o 
   0   6   3      536.96      526.55      5.95 o 
   1   6   3       19.68       29.04      6.16 o 
   2   6   3      789.04      775.33     15.46 o 
   3   6   3      977.69      966.17     22.63 o 
   4   6   3       26.34       24.98      3.81 o 
   5   6   3      112.66      104.47      4.91 o 
   6   6   3     1479.12     1458.11     12.62 o 
   7   6   3      314.88      319.14      6.75 o 
   8   6   3        4.78        3.72      4.81 o 
   9   6   3        3.89        8.63      7.26 o 
  10   6   3        0.02       -0.64      6.01 o 
  11   6   3       17.46       22.64      6.99 o 
 -11   7   3        2.25       -4.11      8.46 o 
 -10   7   3       10.00        8.43      7.61 o 
  -9   7   3        8.31       20.13      5.35 o 
  -8   7   3       77.14       97.36      7.73 o 
  -7   7   3       66.89       76.59      5.19 o 
  -6   7   3        0.16        1.56      3.73 o 
  -5   7   3        1.11       10.95      8.12 o 
  -4   7   3       87.18      100.73      3.83 o 
  -3   7   3       61.27       79.20      3.31 o 
  -2   7   3        4.80        1.78      2.19 o 
  -1   7   3        3.58        5.94      2.16 o 
   0   7   3     1039.23     1223.06     34.42 o 
   1   7   3      214.32      193.05      5.37 o 
   2   7   3      164.69      127.19      7.13 o 
   3   7   3      131.41      119.72      4.64 o 
   4   7   3      838.63      834.79     10.17 o 
   5   7   3       24.41       16.63      4.20 o 
   6   7   3      216.71      215.28      7.41 o 
   7   7   3      163.24      175.12      6.41 o 
   8   7   3       35.57       27.76      4.91 o 
   9   7   3       40.65       38.73      5.05 o 
  10   7   3       16.30        6.94      7.45 o 
 -11   8   3       60.92       74.36     23.52 o 
 -10   8   3       39.81       32.73      8.46 o 
  -9   8   3       39.46       41.20      8.92 o 
  -8   8   3       37.46       25.22      6.53 o 
  -7   8   3       37.18       20.69      4.70 o 
  -6   8   3      140.37      114.80      4.62 o 
  -5   8   3      575.85      513.64      7.24 o 
  -4   8   3      125.19      118.67      6.60 o 
  -3   8   3        5.14        3.42      2.68 o 
  -2   8   3      217.55      202.10      4.88 o 
  -1   8   3      591.35      606.38     20.46 o 
   0   8   3       35.84       40.13      2.65 o 
   1   8   3      131.20      141.41      6.22 o 
   2   8   3      198.12      177.68      7.51 o 
   3   8   3        6.61        6.70      4.37 o 
   4   8   3        8.44        3.67      3.51 o 
   5   8   3        1.02        0.19      4.66 o 
   6   8   3      542.76      536.01      9.65 o 
   7   8   3      409.32      386.49      9.90 o 
   8   8   3      110.27      108.37      5.87 o 
   9   8   3       91.90       82.82      6.72 o 
  10   8   3        8.16        3.63      7.69 o 
 -10   9   3      211.18      219.38     11.52 o 
  -9   9   3       12.49       18.21      7.35 o 
  -8   9   3      164.45      160.21      5.98 o 
  -7   9   3       22.85       21.58      4.18 o 
  -6   9   3      180.87      165.00      5.51 o 
  -5   9   3        0.31        1.28      5.27 o 
  -4   9   3      159.25      162.12      6.79 o 
  -3   9   3      883.63      832.71     16.60 o 
  -2   9   3     1491.34     1430.05     33.66 o 
  -1   9   3      470.92      477.76     15.56 o 
   0   9   3      174.07      196.75     11.79 o 
   1   9   3     1903.64     1956.47     41.16 o 
   2   9   3     2028.42     1893.00     34.62 o 
   3   9   3      572.94      574.90     18.62 o 
   4   9   3      242.93      230.07      8.31 o 
   5   9   3      636.84      596.43     12.47 o 
   6   9   3       39.46       36.33      6.47 o 
   7   9   3       13.58       20.64      6.88 o 
   8   9   3      161.11      163.66      9.24 o 
   9   9   3       11.38       10.76      8.28 o 
 -10  10   3       15.07        7.46      8.63 o 
  -9  10   3        1.99       10.02      8.28 o 
  -8  10   3      227.52      216.25      8.42 o 
  -7  10   3      551.96      544.71      9.93 o 
  -6  10   3      450.85      435.03     13.95 o 
  -5  10   3      584.72      585.40     13.95 o 
  -4  10   3     1336.03     1364.57     26.14 o 
  -3  10   3     1778.45     1818.36     35.17 o 
  -2  10   3       48.54       48.71      5.01 o 
  -1  10   3      140.86      145.09      8.67 o 
   0  10   3       41.80       49.24      5.30 o 
   1  10   3       83.20       65.11      8.49 o 
   2  10   3      292.36      308.14      9.00 o 
   3  10   3      718.15      722.05     12.70 o 
   4  10   3      292.03      275.77      9.24 o 
   5  10   3       54.08       77.88      7.39 o 
   6  10   3      974.07      927.18     15.71 o 
   7  10   3      453.62      437.28     11.98 o 
   8  10   3       47.17       38.63     15.68 o 
   9  10   3      119.44      121.29     22.54 o 
  -9  11   3      125.02      165.04     11.06 o 
  -8  11   3      248.33      299.61     11.98 o 
  -7  11   3       61.98       78.19      6.58 o 
  -6  11   3      140.92      142.52      5.59 o 
  -5  11   3      342.70      326.42      7.42 o 
  -4  11   3        2.35        5.00      6.32 o 
  -3  11   3       90.12       92.06      4.73 o 
  -2  11   3     1104.29     1084.53     10.83 o 
  -1  11   3      225.87      223.63      9.47 o 
   0  11   3      780.86      690.59     43.44 o 
   1  11   3     2307.39     2219.68    115.63 o 
   2  11   3      985.87      986.42     17.96 o 
   3  11   3      109.57      111.26     11.43 o 
   4  11   3      338.21      318.95     10.16 o 
   5  11   3      126.83      110.72     15.02 o 
   6  11   3       26.87       11.84      7.15 o 
   7  11   3       50.35       67.38     10.13 o 
   8  11   3       40.35       42.78      8.07 o 
  -8  12   3      112.99      118.67      9.86 o 
  -7  12   3       26.73       48.61      7.99 o 
  -6  12   3       73.61      103.81      6.99 o 
  -5  12   3      154.76      177.48      6.15 o 
  -4  12   3       24.95       34.49      4.36 o 
  -3  12   3      445.05      469.87      9.76 o 
  -2  12   3      368.64      426.03     11.06 o 
  -1  12   3       14.01       16.43      7.19 o 
   0  12   3      167.00      157.18      8.07 o 
   1  12   3       19.18       26.46      6.47 o 
   2  12   3      171.32      189.35     12.74 o 
   3  12   3      430.89      419.03     11.72 o 
   4  12   3      553.89      519.33     18.29 o 
   5  12   3      470.56      443.68     12.47 o 
   6  12   3      274.18      244.02     15.68 o 
   7  12   3      197.37      195.22     15.68 o 
  -7  13   3       31.50       33.61      8.63 o 
  -6  13   3       86.11       97.83      7.29 o 
  -5  13   3      186.26      203.82      8.01 o 
  -4  13   3      169.45      160.95      6.17 o 
  -3  13   3       56.98       54.72      5.90 o 
  -2  13   3       20.77       24.08      6.69 o 
  -1  13   3      230.58      225.86     10.04 o 
   0  13   3      560.60      564.85     15.35 o 
   1  13   3        4.87       15.23      7.51 o 
   2  13   3        3.72       11.55      7.15 o 
   3  13   3      236.58      218.12      9.92 o 
   4  13   3       17.73       13.31      7.35 o 
   5  13   3       89.86      119.07      9.70 o 
   6  13   3      187.82      199.50     11.31 o 
  -5  14   3       30.24       43.05      6.87 o 
  -4  14   3        0.03        3.59      7.51 o 
  -3  14   3        0.65       -5.18      6.88 o 
  -2  14   3       13.19        9.03      6.69 o 
  -1  14   3       15.40       11.43      6.93 o 
   0  14   3      150.38      161.28      9.46 o 
   1  14   3      185.38      191.56      9.92 o 
   2  14   3       32.80       28.54      8.07 o 
   3  14   3       75.12       91.10      8.31 o 
   4  14   3       28.89       34.97      8.82 o 
   5  14   3       26.83       25.51      8.07 o 
  -3  15   3       15.88       13.37     11.43 o 
  -2  15   3      152.94      144.79      9.24 o 
  -1  15   3        1.02        4.80      7.81 o 
   0  15   3       26.31       23.79      8.28 o 
   1  15   3      133.58      153.02     11.11 o 
   2  15   3      256.09      281.26     12.47 o 
 -12   0   4        5.60        1.31     11.76 o 
 -11   0   4      145.67      167.89     13.07 o 
 -10   0   4       39.43       48.34      9.80 o 
  -9   0   4      625.90      616.02     17.64 o 
  -8   0   4      759.25      806.12     18.94 o 
  -7   0   4      263.26      282.86     11.76 o 
  -6   0   4      248.48      282.21     11.76 o 
  -5   0   4     5470.77     5665.06     65.98 o 
  -4   0   4     2688.13     2638.51     34.62 o 
  -3   0   4     5413.71     5152.91     58.79 o 
  -2   0   4     6505.30     6735.10     73.82 o 
  -1   0   4     2986.62     3048.76     36.58 o 
   0   0   4      790.98      561.15     10.45 o 
   1   0   4     1558.49     1476.15     13.14 o 
   2   0   4     1793.04     2025.44     18.71 o 
   3   0   4      945.54     1072.88      9.17 o 
   4   0   4      408.30      396.16      5.56 o 
   5   0   4      788.70      721.58      8.04 o 
   6   0   4     1833.31     1825.17     14.98 o 
   7   0   4      314.34      303.11     13.07 o 
   8   0   4      215.22      220.15     13.07 o 
   9   0   4      493.31      463.16     16.98 o 
  10   0   4      112.68      112.36     12.41 o 
  11   0   4       29.08       10.45     11.76 o 
 -12   1   4       18.44       20.53      8.54 o 
 -11   1   4      229.36      218.77     10.16 o 
 -10   1   4      145.73      139.34      8.31 o 
  -9   1   4      198.67      220.68      9.92 o 
  -8   1   4     1665.55     1751.61     25.15 o 
  -7   1   4       57.43       63.20     18.29 o 
  -6   1   4      188.02      172.13      6.93 o 
  -5   1   4     1303.83     1274.56     15.01 o 
  -4   1   4     1667.08     1493.43     31.68 o 
  -3   1   4      763.36      841.43     10.62 o 
  -2   1   4     1054.14     1234.36     10.56 o 
  -1   1   4        8.35       10.68      2.31 o 
   0   1   4      721.74      807.29      6.51 o 
   1   1   4    11860.58    12147.99     84.46 o 
   2   1   4     3438.01     3632.84     17.07 o 
   3   1   4      897.43      840.07      5.50 o 
   4   1   4     1501.22     1498.85     11.49 o 
   5   1   4     1458.21     1418.40      9.52 o 
   6   1   4      648.95      653.82      7.49 o 
   7   1   4       22.48       24.30      3.48 o 
   8   1   4      102.01      109.96      7.15 o 
   9   1   4       19.25       16.58      7.19 o 
  10   1   4       27.32       32.89      7.85 o 
  11   1   4      168.05      173.78     10.62 o 
 -12   2   4        0.47      -11.29      7.53 o 
 -11   2   4       15.10       21.74      7.53 o 
 -10   2   4       23.29       18.75      5.50 o 
  -9   2   4      190.89      177.39      7.15 o 
  -8   2   4       43.00       45.67      4.87 o 
  -7   2   4        1.20       -4.85      3.63 o 
  -6   2   4      457.98      446.15     20.17 o 
  -5   2   4      939.00      943.18     10.43 o 
  -4   2   4      395.81      383.45      9.47 o 
  -3   2   4      531.12      487.31     10.77 o 
  -2   2   4     1570.10     1561.04     18.27 o 
  -1   2   4     2178.64     2200.62     61.69 o 
   0   2   4     2406.44     2383.49     14.69 o 
   1   2   4      346.08      299.12      4.05 o 
   2   2   4      483.53      542.68      5.24 o 
   3   2   4       15.25       30.05      1.75 o 
   4   2   4      975.37     1047.29      9.59 o 
   5   2   4      305.51      310.27      5.26 o 
   6   2   4      464.82      434.94      6.54 o 
   7   2   4      207.19      233.13      6.14 o 
   8   2   4      468.09      456.18      8.83 o 
   9   2   4      201.00      217.51     10.32 o 
  10   2   4        8.36        7.62      8.17 o 
  11   2   4       24.48       28.71      8.74 o 
 -12   3   4        0.52       -4.47      6.73 o 
 -11   3   4        8.13        2.24      6.35 o 
 -10   3   4       28.64       19.28      5.78 o 
  -9   3   4        2.75        6.18      5.02 o 
  -8   3   4       61.47       77.30      5.28 o 
  -7   3   4      333.27      337.76     12.00 o 
  -6   3   4      143.50      150.10      6.74 o 
  -5   3   4       20.54       20.55      3.35 o 
  -4   3   4        7.02        1.27      2.61 o 
  -3   3   4      167.35      146.41      5.41 o 
  -2   3   4      167.05      158.13      4.61 o 
  -1   3   4      398.04      408.65      7.26 o 
   0   3   4      848.92      764.46     13.77 o 
   1   3   4      134.85      120.41      3.77 o 
   2   3   4      459.87      384.38      8.99 o 
   3   3   4      788.78      784.53      7.26 o 
   4   3   4      160.51      130.67      4.03 o 
   5   3   4        3.01        7.40      2.76 o 
   6   3   4       95.14       90.61      3.97 o 
   7   3   4      333.82      340.49      6.80 o 
   8   3   4      151.03      158.93      6.47 o 
   9   3   4       10.94       16.36      7.55 o 
  10   3   4        7.68        5.37      7.15 o 
  11   3   4       14.40        9.16      8.46 o 
 -12   4   4        5.19       -3.55      6.44 o 
 -11   4   4       31.00       17.87      6.24 o 
 -10   4   4       12.66       10.23      5.66 o 
  -9   4   4       17.48       24.35      5.09 o 
  -8   4   4       17.03       14.55      4.87 o 
  -7   4   4      393.83      375.88      6.90 o 
  -6   4   4       24.29       25.61      3.73 o 
  -5   4   4       25.53       31.58      3.43 o 
  -4   4   4      547.70      532.34      7.29 o 
  -3   4   4       15.84       22.81     11.69 o 
  -2   4   4      246.45      223.74      6.37 o 
  -1   4   4       34.61       54.23      3.13 o 
   0   4   4     2576.84     2595.53     57.05 o 
   1   4   4     1186.26     1263.27     30.93 o 
   2   4   4      673.46      667.46     14.00 o 
   3   4   4       61.76       70.91      3.35 o 
   4   4   4     2216.13     2064.25     16.70 o 
   5   4   4       38.07       43.01      3.24 o 
   6   4   4     1408.79     1423.15     12.36 o 
   7   4   4       92.48       94.52      5.09 o 
   8   4   4        4.60        4.50      4.05 o 
   9   4   4       86.67       75.90      5.29 o 
  10   4   4        1.08       -7.43      7.22 o 
  11   4   4        0.20       -8.79      7.61 o 
 -12   5   4        5.24       -4.87      6.64 o 
 -11   5   4       34.80       22.06      6.23 o 
 -10   5   4       11.68        9.65      5.85 o 
  -9   5   4       68.79       65.43      6.05 o 
  -8   5   4      353.29      320.66     11.22 o 
  -7   5   4       38.48       17.81      4.49 o 
  -6   5   4      209.65      207.34      6.39 o 
  -5   5   4      863.81      834.17     18.01 o 
  -4   5   4      246.22      203.27      5.66 o 
  -3   5   4       93.55      102.62      6.45 o 
  -2   5   4        4.10        4.88      2.06 o 
  -1   5   4        4.18       19.05      1.83 o 
   0   5   4     1800.23     1990.32     28.73 o 
   1   5   4      893.43      912.86     28.76 o 
   2   5   4     1356.76     1307.06     50.48 o 
   3   5   4      714.47      795.19     24.06 o 
   4   5   4      842.62      836.10     11.53 o 
   5   5   4      253.88      245.66      6.23 o 
   6   5   4      633.87      622.96      8.12 o 
   7   5   4        6.92        1.87      3.81 o 
   8   5   4       75.50       81.52      5.11 o 
   9   5   4       24.68       21.80      5.08 o 
  10   5   4       24.72       22.77      7.45 o 
  11   5   4        0.31      -10.71      7.61 o 
 -11   6   4       27.93       15.75      6.91 o 
 -10   6   4        8.75        6.50      5.85 o 
  -9   6   4        2.14        4.27      5.43 o 
  -8   6   4       16.62        9.65      3.98 o 
  -7   6   4        2.49        1.68      4.11 o 
  -6   6   4      205.21      172.36      6.13 o 
  -5   6   4     1030.80      938.97     12.42 o 
  -4   6   4      612.14      562.11     21.33 o 
  -3   6   4     6581.60     6870.98    116.17 o 
  -2   6   4     1566.54     1559.64     42.15 o 
  -1   6   4      695.40      591.85     10.19 o 
   0   6   4     2179.28     2231.87     54.32 o 
   1   6   4     1181.31     1082.58     36.21 o 
   2   6   4        3.41        5.23      4.31 o 
   3   6   4      191.49      156.40      5.15 o 
   4   6   4       52.75       50.85      3.82 o 
   5   6   4      784.06      825.00     10.55 o 
   6   6   4      119.63      115.83      5.43 o 
   7   6   4      196.95      189.36      6.19 o 
   8   6   4       19.73       17.57      4.51 o 
   9   6   4      378.40      371.78      8.67 o 
  10   6   4       94.38       95.17      6.40 o 
 -11   7   4       35.77       39.33     15.02 o 
 -10   7   4      131.04      143.90      7.76 o 
  -9   7   4      148.26      143.95      8.52 o 
  -8   7   4      379.20      371.98      9.46 o 
  -7   7   4      447.06      435.15     10.18 o 
  -6   7   4      767.60      770.79     12.61 o 
  -5   7   4       35.55       39.56      3.67 o 
  -4   7   4       17.12       18.01      3.12 o 
  -3   7   4      100.64       96.22      6.75 o 
  -2   7   4        2.12        2.44      2.78 o 
  -1   7   4     1076.61     1045.51     24.52 o 
   0   7   4     1785.11     1851.61     47.99 o 
   1   7   4      116.14      113.76      4.80 o 
   2   7   4      796.83      751.50      9.43 o 
   3   7   4     5579.78     5424.10     76.24 o 
   4   7   4     1748.42     1658.54     23.73 o 
   5   7   4      261.70      246.21      7.37 o 
   6   7   4     1179.90     1122.02     16.69 o 
   7   7   4       94.16       95.16      5.24 o 
   8   7   4       48.88       46.01      7.83 o 
   9   7   4       22.15       25.59      5.45 o 
  10   7   4        0.32       -7.30      6.99 o 
 -11   8   4       35.29       41.49      9.47 o 
 -10   8   4       20.29       24.16      6.32 o 
  -9   8   4        0.68       -6.33      5.20 o 
  -8   8   4        0.61        1.31      5.39 o 
  -7   8   4       90.97       83.86      9.03 o 
  -6   8   4      632.31      616.73      8.74 o 
  -5   8   4      568.37      568.57     17.82 o 
  -4   8   4      304.03      303.31      9.90 o 
  -3   8   4      678.40      633.11     12.35 o 
  -2   8   4     2264.09     2164.30     47.71 o 
  -1   8   4     1263.10     1221.71     34.60 o 
   0   8   4      222.12      225.81     12.41 o 
   1   8   4      149.31      141.15     17.96 o 
   2   8   4      198.67      166.86      6.56 o 
   3   8   4      161.51      158.61      8.28 o 
   4   8   4      638.19      629.30     12.42 o 
   5   8   4        5.59        1.44      4.26 o 
   6   8   4      351.91      353.18     12.83 o 
   7   8   4      293.94      304.81      7.81 o 
   8   8   4      521.45      532.51      9.87 o 
   9   8   4      283.74      270.26      8.27 o 
 -10   9   4      138.59      153.81     10.85 o 
  -9   9   4       28.44       36.05      5.08 o 
  -8   9   4       26.62       34.41      4.88 o 
  -7   9   4      167.26      191.51      7.20 o 
  -6   9   4      689.23      729.15      9.81 o 
  -5   9   4        4.20        7.37      3.90 o 
  -4   9   4        4.30        2.79      3.57 o 
  -3   9   4       28.55       36.88      3.95 o 
  -2   9   4       36.82       35.14      3.42 o 
  -1   9   4      989.97      962.85     23.42 o 
   0   9   4      828.60      824.95     56.83 o 
   1   9   4      419.24      364.55     42.46 o 
   2   9   4      433.34      403.21     20.25 o 
   3   9   4      916.16      890.98     50.63 o 
   4   9   4      108.09      107.60      5.50 o 
   5   9   4       68.13       75.58      5.63 o 
   6   9   4       10.76        1.60      5.15 o 
   7   9   4       88.78       80.16      5.51 o 
   8   9   4        2.48        3.26      5.11 o 
   9   9   4       61.19       63.90      7.86 o 
  -9  10   4      234.97      227.26      9.08 o 
  -8  10   4        5.87        7.41      4.91 o 
  -7  10   4       64.63       67.72      5.22 o 
  -6  10   4       38.71       41.84      4.47 o 
  -5  10   4       15.89       21.16      4.14 o 
  -4  10   4       24.56       14.01      3.99 o 
  -3  10   4      141.70      134.07      9.71 o 
  -2  10   4      124.02      119.26      5.25 o 
  -1  10   4        5.23        4.82      4.83 o 
   0  10   4        2.51        6.89      5.02 o 
   1  10   4        1.39       -1.39      5.30 o 
   2  10   4      160.34      149.33     14.05 o 
   3  10   4      108.12      137.53      7.39 o 
   4  10   4       69.93       87.78      7.15 o 
   5  10   4      360.05      309.21     10.59 o 
   6  10   4      235.05      203.14      9.67 o 
   7  10   4      266.39      262.50     11.44 o 
   8  10   4        1.37       -6.34      7.15 o 
  -8  11   4       43.14       29.04      6.49 o 
  -7  11   4       53.78       56.92      5.55 o 
  -6  11   4       10.40       10.36      4.85 o 
  -5  11   4       35.15       41.94      4.88 o 
  -4  11   4       72.32       67.45      4.96 o 
  -3  11   4       66.98       53.68      4.94 o 
  -2  11   4        0.23        5.33      5.95 o 
  -1  11   4        2.97        4.60      5.30 o 
   0  11   4        0.57       -2.29      5.54 o 
   1  11   4       83.29       89.74      7.15 o 
   2  11   4       19.18       16.80      5.76 o 
   3  11   4      134.03      165.09     11.43 o 
   4  11   4       12.39        4.15      6.42 o 
   5  11   4        4.80        5.55      6.47 o 
   6  11   4      304.83      279.57     11.31 o 
   7  11   4      194.31      179.08     10.59 o 
  -8  12   4      100.78       94.65      8.32 o 
  -7  12   4        0.43       -6.24      6.49 o 
  -6  12   4       55.99       55.04      6.60 o 
  -5  12   4      315.86      298.69     12.73 o 
  -4  12   4       62.13       64.57      5.35 o 
  -3  12   4       41.56       35.85      6.88 o 
  -2  12   4     1089.60     1004.95     19.92 o 
  -1  12   4      499.65      524.82     12.70 o 
   0  12   4       50.97       36.50      6.88 o 
   1  12   4      176.00      189.62     13.07 o 
   2  12   4      333.99      354.58     27.11 o 
   3  12   4      218.67      211.09     18.29 o 
   4  12   4        0.43        3.08      7.15 o 
   5  12   4       20.05       19.30      8.07 o 
   6  12   4       10.28       14.06      7.81 o 
  -6  13   4       31.02       48.33      6.99 o 
  -5  13   4       51.51       62.91      5.69 o 
  -4  13   4       12.18       11.74      7.35 o 
  -3  13   4       75.54       94.34     12.41 o 
  -2  13   4        0.78        4.05      6.88 o 
  -1  13   4       37.15       39.87      7.35 o 
   0  13   4       73.40       76.88      8.28 o 
   1  13   4      232.51      220.37     10.39 o 
   2  13   4      437.44      423.12     23.84 o 
   3  13   4      492.65      473.31     26.13 o 
   4  13   4      285.97      284.24     17.31 o 
   5  13   4       72.21       48.90      8.74 o 
  -5  14   4      186.24      175.64      9.86 o 
  -4  14   4      129.70      130.40      9.67 o 
  -3  14   4      157.17      181.42      9.86 o 
  -2  14   4      231.72      259.15     33.32 o 
  -1  14   4      181.07      200.16      9.70 o 
   0  14   4      175.13      191.37     16.98 o 
   1  14   4      102.96      119.43     10.13 o 
   2  14   4       41.95       19.02      7.99 o 
   3  14   4        2.31       -0.67      7.35 o 
 -12   1   5       63.36       61.50      9.46 o 
 -11   1   5       11.52       10.13      7.39 o 
 -10   1   5       49.60       49.34     11.76 o 
  -9   1   5        2.86        5.77      6.69 o 
  -8   1   5      571.00      557.09     16.98 o 
  -7   1   5       61.63       61.63      5.76 o 
  -6   1   5      376.20      355.40      9.24 o 
  -5   1   5      319.36      326.68     29.40 o 
  -4   1   5      461.57      455.47     16.98 o 
  -3   1   5       11.52        5.01      3.44 o 
  -2   1   5        2.48       18.61     13.07 o 
  -1   1   5     2172.13     2396.88     17.85 o 
   0   1   5      492.89      538.91      5.78 o 
   1   1   5     1192.05     1285.36      9.56 o 
   2   1   5      812.71      749.54      5.40 o 
   3   1   5      663.69      662.00      5.13 o 
   4   1   5        6.61        6.67      2.20 o 
   5   1   5       59.03       72.11      3.68 o 
   6   1   5      451.69      466.04     11.55 o 
   7   1   5      152.18      175.55      9.15 o 
   8   1   5        4.95       16.76      6.69 o 
   9   1   5      100.65       98.17      8.54 o 
  10   1   5       25.45       15.64     10.13 o 
  11   1   5        1.62       11.40      9.15 o 
 -12   2   5       42.56       42.04     10.45 o 
 -11   2   5      132.20      127.46      9.67 o 
 -10   2   5       24.40       19.09      7.51 o 
  -9   2   5       13.99       20.79      6.59 o 
  -8   2   5      202.63      223.32     29.40 o 
  -7   2   5        4.39        5.23      5.54 o 
  -6   2   5      313.96      296.10      8.54 o 
  -5   2   5      136.58      140.45      6.47 o 
  -4   2   5       26.60       21.74      4.16 o 
  -3   2   5      547.45      562.67     14.22 o 
  -2   2   5     3695.96     3633.11     33.03 o 
  -1   2   5     1944.43     1974.65     18.92 o 
   0   2   5      507.94      565.24      6.93 o 
   1   2   5     1918.40     1856.80     10.87 o 
   2   2   5      685.88      629.58      5.26 o 
   3   2   5      317.98      321.68      4.33 o 
   4   2   5       49.48       65.59      3.10 o 
   5   2   5      550.83      530.32      6.98 o 
   6   2   5       37.56       56.35      3.84 o 
   7   2   5       71.58       74.25     10.13 o 
   8   2   5      424.17      397.38     12.23 o 
   9   2   5      137.26      135.83      9.00 o 
  10   2   5       37.00       42.50      7.85 o 
 -12   3   5       12.70       14.78      8.07 o 
 -11   3   5        2.49        1.79      7.99 o 
 -10   3   5       67.87       68.45     12.09 o 
  -9   3   5      253.44      213.25     15.00 o 
  -8   3   5      301.11      285.87     13.80 o 
  -7   3   5      533.20      500.69     16.70 o 
  -6   3   5      589.05      524.33     43.77 o 
  -5   3   5      454.82      398.13     15.02 o 
  -4   3   5     1130.69     1108.33     56.83 o 
  -3   3   5     2363.46     2332.66     61.10 o 
  -2   3   5      133.62      117.10      6.66 o 
  -1   3   5      390.42      403.18      6.41 o 
   0   3   5      320.07      334.56      4.73 o 
   1   3   5        3.89       15.12      3.39 o 
   2   3   5     2156.65     2218.14     25.18 o 
   3   3   5     3201.50     3134.45     32.82 o 
   4   3   5      270.24      272.77      5.48 o 
   5   3   5     1073.26     1018.05      9.81 o 
   6   3   5     2583.78     2564.24     18.41 o 
   7   3   5       43.84       46.97      4.27 o 
   8   3   5       62.00       68.41     10.13 o 
   9   3   5        1.73        3.06     14.70 o 
  10   3   5       22.97       21.87      8.74 o 
 -12   4   5       20.68       25.76      7.76 o 
 -11   4   5       80.91       78.82      7.63 o 
 -10   4   5       25.80       29.77      6.61 o 
  -9   4   5      138.29      138.63      6.87 o 
  -8   4   5      276.35      286.61      8.51 o 
  -7   4   5        0.70        2.60      3.67 o 
  -6   4   5        4.14        6.90      3.94 o 
  -5   4   5      254.92      238.80      6.64 o 
  -4   4   5      455.69      433.07      8.92 o 
  -3   4   5     1974.74     1919.06     66.96 o 
  -2   4   5     1294.67     1308.26     34.70 o 
  -1   4   5     4207.91     4117.45     82.03 o 
   0   4   5     3108.91     3126.11     59.50 o 
   1   4   5      956.83      924.55     25.18 o 
   2   4   5      598.12      633.89     22.38 o 
   3   4   5     1729.13     1724.81     32.38 o 
   4   4   5       73.66       82.34      5.38 o 
   5   4   5      280.10      255.90      5.90 o 
   6   4   5       20.72       18.99      3.77 o 
   7   4   5      181.10      172.33      5.94 o 
   8   4   5        2.61        5.30      8.98 o 
   9   4   5       59.16       49.61     19.92 o 
  10   4   5       53.96       74.75      9.00 o 
 -11   5   5        0.07        4.61      6.70 o 
 -10   5   5        4.12        8.01      6.44 o 
  -9   5   5       55.24       61.31     10.29 o 
  -8   5   5      174.96      178.20     13.21 o 
  -7   5   5       15.25       13.06      4.58 o 
  -6   5   5     1394.47     1390.16     26.03 o 
  -5   5   5     1340.31     1336.96     24.58 o 
  -4   5   5      167.16      148.89      5.84 o 
  -3   5   5      209.57      233.91      5.12 o 
  -2   5   5        9.93        6.16      2.10 o 
  -1   5   5      199.06      210.11      7.45 o 
   0   5   5       41.67       44.60      2.65 o 
   1   5   5     2503.58     2393.16     54.73 o 
   2   5   5     2253.87     2194.90     47.87 o 
   3   5   5       18.90       19.34      3.51 o 
   4   5   5     1374.81     1326.85     13.69 o 
   5   5   5       99.51       96.60      4.43 o 
   6   5   5       80.45       84.76      5.14 o 
   7   5   5      218.63      196.46      8.72 o 
   8   5   5      146.84      152.26      6.12 o 
   9   5   5       32.76       34.68      6.40 o 
  10   5   5       14.00        6.64      8.63 o 
 -11   6   5       12.58       12.70      7.04 o 
 -10   6   5       40.45       51.21      7.01 o 
  -9   6   5       36.83       43.32      8.06 o 
  -8   6   5        4.46       -3.74      5.04 o 
  -7   6   5        4.63        1.00      4.58 o 
  -6   6   5        8.74       13.73      4.49 o 
  -5   6   5      114.91      123.24      5.37 o 
  -4   6   5      393.09      390.03     12.73 o 
  -3   6   5       24.02       19.70      3.39 o 
  -2   6   5       24.57       20.73      2.76 o 
  -1   6   5      133.34      121.98      3.84 o 
   0   6   5     1052.37      999.49     40.54 o 
   1   6   5       40.57       30.62      3.51 o 
   2   6   5        2.02       -0.65      4.16 o 
   3   6   5      531.17      495.67     11.58 o 
   4   6   5       16.09       13.11      3.98 o 
   5   6   5      572.74      567.86      9.22 o 
   6   6   5      283.22      266.93      6.76 o 
   7   6   5       58.52       53.14      4.91 o 
   8   6   5       79.63       81.92      5.34 o 
   9   6   5      111.55      134.48      7.71 o 
 -11   7   5        2.58       13.50      6.93 o 
 -10   7   5        2.27        2.38      6.52 o 
  -9   7   5       19.03       20.19      5.99 o 
  -8   7   5        1.72        9.41      5.58 o 
  -7   7   5        1.07        3.25      5.09 o 
  -6   7   5      132.25      113.09      5.78 o 
  -5   7   5       49.22       66.18      6.79 o 
  -4   7   5        9.86       20.45      3.45 o 
  -3   7   5      432.09      441.65     10.28 o 
  -2   7   5        9.83       20.16      3.15 o 
  -1   7   5       32.23       32.28      3.15 o 
   0   7   5      671.58      596.22     26.13 o 
   1   7   5      575.83      577.64     16.67 o 
   2   7   5      851.14      870.00     22.91 o 
   3   7   5       14.70       10.38      3.98 o 
   4   7   5      149.43      123.53      5.40 o 
   5   7   5      274.22      266.17      7.77 o 
   6   7   5       10.08        9.70      4.21 o 
   7   7   5       30.38       36.94      4.80 o 
   8   7   5       11.92        3.95      4.96 o 
   9   7   5       27.74       26.71      5.69 o 
 -10   8   5        0.98        1.15      6.63 o 
  -9   8   5        1.40       -0.16      4.87 o 
  -8   8   5        0.41       -1.20      5.58 o 
  -7   8   5       29.48       18.75      5.56 o 
  -6   8   5        1.58        4.09      4.14 o 
  -5   8   5        4.62        4.09      3.78 o 
  -4   8   5       35.27       28.41      3.83 o 
  -3   8   5       43.96       41.14      3.86 o 
  -2   8   5       19.97       12.20      4.01 o 
  -1   8   5      192.89      204.09     12.09 o 
   0   8   5      615.21      632.87     28.76 o 
   1   8   5      140.49      151.55      5.63 o 
   2   8   5      438.58      427.68      8.30 o 
   3   8   5     1600.73     1599.07     31.28 o 
   4   8   5       82.83       88.41      5.63 o 
   5   8   5       12.54        8.74      4.70 o 
   6   8   5       13.82       15.16      6.04 o 
   7   8   5       12.20       15.14      6.13 o 
   8   8   5       22.08       16.68      5.47 o 
   9   8   5        7.22        2.26      5.65 o 
  -9   9   5      167.22      151.11     10.06 o 
  -8   9   5       49.27       49.59      5.49 o 
  -7   9   5       26.06       25.44      4.57 o 
  -6   9   5      225.58      221.12      8.11 o 
  -5   9   5      165.13      161.90      5.75 o 
  -4   9   5      255.61      251.03      7.73 o 
  -3   9   5      152.67      163.92      5.21 o 
  -2   9   5       89.17       99.85      6.69 o 
  -1   9   5       76.62       83.69     16.00 o 
   0   9   5       14.37       25.13      5.76 o 
   1   9   5      261.81      277.54     11.11 o 
   2   9   5        3.70        5.64      4.64 o 
   3   9   5       50.34       55.19      5.25 o 
   4   9   5       62.06       79.38      5.78 o 
   5   9   5      391.51      421.02      9.55 o 
   6   9   5      623.45      579.10     13.47 o 
   7   9   5      129.37      113.72      6.41 o 
   8   9   5      208.85      224.03      7.73 o 
  -9  10   5       71.70       91.02      6.50 o 
  -8  10   5        4.98        5.83      5.24 o 
  -7  10   5        7.08       13.53      4.84 o 
  -6  10   5        3.45        3.49      4.57 o 
  -5  10   5      208.93      172.22      6.79 o 
  -4  10   5      424.96      390.27     12.73 o 
  -3  10   5      253.77      267.06     10.44 o 
  -2  10   5       87.80       81.56      9.15 o 
  -1  10   5     1015.58     1007.05     85.25 o 
   0  10   5     1432.48     1447.52     95.05 o 
   1  10   5       90.45      115.12     16.66 o 
   2  10   5        8.24        4.57      5.54 o 
   3  10   5     1177.95     1079.17     36.91 o 
   4  10   5      287.68      265.82     10.39 o 
   5  10   5       25.63       29.40      6.16 o 
   6  10   5        0.70        0.15      5.78 o 
   7  10   5       17.31       18.15      7.12 o 
  -8  11   5      178.96      169.45      7.17 o 
  -7  11   5        5.24        2.52      5.48 o 
  -6  11   5      121.01      136.00      6.36 o 
  -5  11   5      626.00      662.55     22.16 o 
  -4  11   5      199.91      245.58     16.49 o 
  -3  11   5        8.06        5.18      5.95 o 
  -2  11   5       26.90       42.96      6.69 o 
  -1  11   5        1.50       -8.31      5.54 o 
   0  11   5        6.64        7.69      5.95 o 
   1  11   5       84.46       97.80     10.45 o 
   2  11   5      298.39      267.08     26.46 o 
   3  11   5      217.94      195.10      9.24 o 
   4  11   5      669.91      661.56     33.97 o 
   5  11   5      372.23      362.10     12.23 o 
   6  11   5      233.96      209.30     12.09 o 
  -7  12   5        5.34        1.55      5.70 o 
  -6  12   5       34.58       52.60      6.04 o 
  -5  12   5        4.48        8.17      5.75 o 
  -4  12   5       58.57       69.49      7.85 o 
  -3  12   5       37.14       41.17      7.35 o 
  -2  12   5      392.24      338.75     19.92 o 
  -1  12   5      510.70      500.80     44.42 o 
   0  12   5      279.18      256.74     23.52 o 
   1  12   5      176.14      179.23      9.39 o 
   2  12   5       52.44       47.51     11.43 o 
   3  12   5        0.41       -0.11      7.84 o 
   4  12   5       21.85       31.67     17.64 o 
   5  12   5       43.16       42.58      8.07 o 
  -5  13   5        0.70       10.47      7.36 o 
  -4  13   5        2.99       -1.43      7.06 o 
  -3  13   5      100.80      122.27      9.39 o 
  -2  13   5       16.76        4.85      7.15 o 
  -1  13   5       25.26       11.29      7.99 o 
   0  13   5       38.06       52.23     16.00 o 
   1  13   5      103.63       83.52     14.05 o 
   2  13   5      285.87      306.95     12.37 o 
   3  13   5      236.57      231.20     11.06 o 
   4  13   5       38.31       36.19      8.07 o 
  -3  14   5       22.26       33.08      8.46 o 
  -2  14   5       60.32       82.13      8.74 o 
  -1  14   5       14.06       12.09      7.85 o 
   0  14   5       75.00       70.40     13.72 o 
   1  14   5        2.29        4.00      7.81 o 
 -12   0   6        0.90       -1.31     11.11 o 
 -11   0   6      274.68      249.54     16.33 o 
 -10   0   6       33.51       39.85     11.76 o 
  -9   0   6      132.35      136.53     12.41 o 
  -8   0   6      310.71      318.79     15.02 o 
  -7   0   6      336.09      378.89     15.68 o 
  -6   0   6      165.96      161.35     11.11 o 
  -5   0   6       72.05       74.47      7.84 o 
  -4   0   6     1969.20     2045.37     21.71 o 
  -3   0   6       33.66       45.07      6.53 o 
  -2   0   6      465.39      515.42     13.07 o 
  -1   0   6     3511.81     3231.67     40.50 o 
   0   0   6     1760.69     1730.78     14.44 o 
   1   0   6      447.99      447.25     10.99 o 
   2   0   6      663.23      701.42      8.22 o 
   3   0   6     3054.72     3143.73     29.00 o 
   4   0   6      958.99     1023.66     21.56 o 
   5   0   6        7.52        3.92      7.84 o 
   6   0   6       17.19       12.41      8.49 o 
   7   0   6       48.54       78.39     10.45 o 
   8   0   6       27.84       35.28     10.45 o 
   9   0   6       33.98       32.01     12.41 o 
  10   0   6      111.07      109.75     14.37 o 
 -11   1   6       35.46       34.58      8.54 o 
 -10   1   6       22.52       14.58      7.15 o 
  -9   1   6       24.74       26.94      7.61 o 
  -8   1   6       65.87       49.49      7.15 o 
  -7   1   6      153.96      144.41     12.09 o 
  -6   1   6      382.12      363.73     14.37 o 
  -5   1   6      526.22      497.96      8.42 o 
  -4   1   6      945.77      931.59     13.40 o 
  -3   1   6      919.34      919.14     18.29 o 
  -2   1   6     1696.01     1609.06     17.32 o 
  -1   1   6       57.92       48.21      3.39 o 
   0   1   6       37.19       43.47      5.01 o 
   1   1   6       85.05      116.96      3.30 o 
   2   1   6      127.76      123.24      3.52 o 
   3   1   6      289.44      273.02      5.30 o 
   4   1   6      783.78      734.51     10.18 o 
   5   1   6       88.63       80.56      6.88 o 
   6   1   6      272.81      248.81     29.07 o 
   7   1   6      735.01      722.68     14.55 o 
   8   1   6      250.26      247.20     10.85 o 
   9   1   6        5.30        6.53      7.39 o 
  10   1   6        0.41        5.67      8.46 o 
 -11   2   6        3.85       -0.49      7.99 o 
 -10   2   6       35.36       47.03      9.47 o 
  -9   2   6       55.30       57.39      9.80 o 
  -8   2   6       22.18       24.23      6.86 o 
  -7   2   6       22.60       27.18      6.53 o 
  -6   2   6      218.10      243.80     12.97 o 
  -5   2   6       13.72       12.35      5.02 o 
  -4   2   6        0.16        0.77      3.91 o 
  -3   2   6        9.28        8.64      3.04 o 
  -2   2   6      412.62      400.48     10.46 o 
  -1   2   6      522.14      537.02     14.99 o 
   0   2   6     1159.90     1174.65      9.61 o 
   1   2   6      792.85      766.93      7.19 o 
   2   2   6      144.78      124.38      3.84 o 
   3   2   6      680.04      672.61      7.68 o 
   4   2   6      203.62      226.34      5.36 o 
   5   2   6      117.27      117.88      5.85 o 
   6   2   6      127.11      111.96      7.61 o 
   7   2   6       33.94       30.89      7.06 o 
   8   2   6       31.46       29.33      7.61 o 
   9   2   6       39.66       38.56      8.28 o 
  10   2   6       53.64       64.22      9.46 o 
 -11   3   6        6.06       12.03      8.74 o 
 -10   3   6        0.11        6.03      7.81 o 
  -9   3   6        4.67        5.61      6.69 o 
  -8   3   6        0.44       -3.71      5.76 o 
  -7   3   6       31.93       42.37     10.45 o 
  -6   3   6       75.94       71.13      5.95 o 
  -5   3   6       28.52       37.62      5.49 o 
  -4   3   6      111.33      114.80      5.88 o 
  -3   3   6      337.41      328.72      8.31 o 
  -2   3   6       56.13       54.88      3.46 o 
  -1   3   6        2.35        4.51      2.58 o 
   0   3   6      151.38      175.88      4.52 o 
   1   3   6        0.19       -0.32      2.52 o 
   2   3   6      971.60      912.95     12.09 o 
   3   3   6      231.85      241.98      6.49 o 
   4   3   6      184.90      159.68      4.96 o 
   5   3   6      122.73      118.78      4.54 o 
   6   3   6        4.04       11.30      4.79 o 
   7   3   6        5.60       10.45      6.88 o 
   8   3   6        3.48        1.33      7.15 o 
   9   3   6        1.60       -2.95     10.45 o 
 -11   4   6        8.90        0.50      8.07 o 
 -10   4   6       43.65       48.47      8.49 o 
  -9   4   6       28.76       24.94      7.53 o 
  -8   4   6       35.91       50.66      6.88 o 
  -7   4   6      161.65      163.90      8.28 o 
  -6   4   6       53.52       47.87      6.01 o 
  -5   4   6      116.17      104.87     12.41 o 
  -4   4   6      165.55      168.53     11.11 o 
  -3   4   6      396.17      392.78     14.05 o 
  -2   4   6      307.64      301.40      6.99 o 
  -1   4   6      223.34      219.65      4.93 o 
   0   4   6      111.55      131.57      3.90 o 
   1   4   6      493.63      438.09      7.29 o 
   2   4   6      602.43      626.10     11.48 o 
   3   4   6     2688.10     2672.97     58.47 o 
   4   4   6       69.86       66.64      4.03 o 
   5   4   6       15.75       15.01      4.34 o 
   6   4   6        1.94       -2.45      3.88 o 
   7   4   6       87.63      102.49      8.28 o 
   8   4   6       19.10       18.07      8.07 o 
   9   4   6        0.09        3.62      7.61 o 
 -11   5   6       10.46       12.77      8.63 o 
 -10   5   6        0.37       -1.74      6.49 o 
  -9   5   6        0.44       -8.03      5.46 o 
  -8   5   6       40.75       30.67      4.83 o 
  -7   5   6       60.74       52.92      5.85 o 
  -6   5   6       78.56       81.67      6.93 o 
  -5   5   6      196.33      200.72     15.35 o 
  -4   5   6     1272.74     1254.58     26.46 o 
  -3   5   6      498.44      496.91     12.99 o 
  -2   5   6       52.20       67.60      5.00 o 
  -1   5   6      348.61      348.42     22.16 o 
   0   5   6      132.89      153.43      5.40 o 
   1   5   6       19.65       22.14      3.63 o 
   2   5   6        1.28        2.96      3.63 o 
   3   5   6       40.08       36.36      4.11 o 
   4   5   6      337.23      320.76      7.52 o 
   5   5   6       58.30       54.63      4.36 o 
   6   5   6        1.07        0.45      4.03 o 
   7   5   6       62.83       66.60      5.29 o 
   8   5   6      199.55      194.34      9.92 o 
   9   5   6        9.52        8.02      8.54 o 
 -10   6   6       13.10        6.38      6.41 o 
  -9   6   6      120.56      128.79     17.27 o 
  -8   6   6       98.02       94.98      7.14 o 
  -7   6   6      108.11      114.49      6.51 o 
  -6   6   6      434.66      461.07     11.21 o 
  -5   6   6      217.02      224.54     11.97 o 
  -4   6   6        1.69        5.71      3.31 o 
  -3   6   6      336.45      356.87      9.19 o 
  -2   6   6      343.93      357.50     27.91 o 
  -1   6   6     4199.01     4145.88    175.07 o 
   0   6   6      363.06      331.41     17.14 o 
   1   6   6      618.26      634.95     30.79 o 
   2   6   6       76.93       84.75      5.43 o 
   3   6   6      128.18      138.05      5.63 o 
   4   6   6      547.31      559.86     13.55 o 
   5   6   6      281.18      285.15      9.78 o 
   6   6   6      197.47      213.45      6.92 o 
   7   6   6        5.47        7.26      4.75 o 
   8   6   6       19.55       28.45      5.62 o 
   9   6   6        2.72        5.56      7.99 o 
 -10   7   6        2.09       -5.21      6.88 o 
  -9   7   6        0.25        9.62      5.36 o 
  -8   7   6      198.70      166.85      7.47 o 
  -7   7   6      233.97      220.31     10.89 o 
  -6   7   6        9.95       13.11      4.87 o 
  -5   7   6      122.57      111.21      5.28 o 
  -4   7   6     1156.11     1126.33     27.63 o 
  -3   7   6      779.72      803.14     24.99 o 
  -2   7   6       10.93        5.54      4.54 o 
  -1   7   6      262.80      290.27     14.70 o 
   0   7   6     2880.56     2846.66    135.29 o 
   1   7   6       64.85       67.69      4.64 o 
   2   7   6      776.16      733.77     18.05 o 
   3   7   6      141.26      135.98      5.78 o 
   4   7   6      227.95      210.23      7.47 o 
   5   7   6      189.76      180.07      7.15 o 
   6   7   6      328.41      330.14      7.96 o 
   7   7   6      202.28      196.53      7.24 o 
   8   7   6       85.12       73.69      6.09 o 
  -9   8   6        9.46       12.70      6.86 o 
  -8   8   6       38.04       46.03      6.69 o 
  -7   8   6      116.21      137.78      8.67 o 
  -6   8   6        4.26        5.27      7.26 o 
  -5   8   6        0.22       -2.01      4.23 o 
  -4   8   6        0.58        1.54      3.81 o 
  -3   8   6       66.67       59.54      6.18 o 
  -2   8   6      644.42      629.59     16.98 o 
  -1   8   6       44.88       34.74      5.95 o 
   0   8   6      242.39      221.60     17.31 o 
   1   8   6      694.46      673.52     33.26 o 
   2   8   6      582.96      542.76     22.61 o 
   3   8   6      627.32      597.82     14.65 o 
   4   8   6      143.91      135.55      9.01 o 
   5   8   6      199.50      191.15      8.22 o 
   6   8   6        0.40        5.17      4.95 o 
   7   8   6       98.87       91.30      6.42 o 
   8   8   6        9.26       12.24      5.96 o 
  -9   9   6        0.59        5.65      5.84 o 
  -8   9   6      107.19      108.02      8.42 o 
  -7   9   6       61.49       75.37      6.02 o 
  -6   9   6        9.63        8.90      4.96 o 
  -5   9   6       93.14       94.70      6.88 o 
  -4   9   6      392.07      435.18     26.46 o 
  -3   9   6      162.33      188.42      8.93 o 
  -2   9   6        1.23        2.46      5.79 o 
  -1   9   6       34.24       21.56      6.12 o 
   0   9   6       44.95       52.32      6.42 o 
   1   9   6       28.98       28.80      4.87 o 
   2   9   6      337.35      342.88     18.30 o 
   3   9   6       29.27       35.12      5.52 o 
   4   9   6        3.33        2.18      4.90 o 
   5   9   6      338.43      309.21     11.34 o 
   6   9   6      474.64      475.16     10.94 o 
   7   9   6       29.53       22.93      5.76 o 
  -8  10   6       63.48       81.74      6.50 o 
  -7  10   6       16.40       25.68      5.42 o 
  -6  10   6        2.78        0.44      5.05 o 
  -5  10   6        3.20       -7.72      5.82 o 
  -4  10   6       31.62       22.49     16.00 o 
  -3  10   6       33.07       29.90      9.15 o 
  -2  10   6        7.40        9.08      6.42 o 
  -1  10   6      107.82       95.88     16.00 o 
   0  10   6       23.32       30.32      6.12 o 
   1  10   6       84.00       71.00      7.39 o 
   2  10   6      112.29       87.12      6.01 o 
   3  10   6        0.17        1.44      5.63 o 
   4  10   6       35.66       39.89      6.13 o 
   5  10   6      204.74      234.74      8.66 o 
   6  10   6        8.08       11.03      6.53 o 
  -7  11   6        9.24        0.70      5.76 o 
  -6  11   6       28.14       21.02      6.65 o 
  -5  11   6       37.93       34.70      7.36 o 
  -4  11   6       19.01       16.20      9.47 o 
  -3  11   6       53.40       50.26      7.99 o 
  -2  11   6       13.77       14.73      7.15 o 
  -1  11   6       14.17        1.85      8.17 o 
   0  11   6      482.65      450.70     64.35 o 
   1  11   6      269.46      264.18     22.86 o 
   2  11   6       18.25       16.78      7.35 o 
   3  11   6       19.23        5.61      7.35 o 
   4  11   6       65.87       71.42     18.94 o 
   5  11   6       37.62       41.94      7.85 o 
  -5  12   6       12.10       20.25      7.84 o 
  -4  12   6        8.76       -3.08     12.74 o 
  -3  12   6       13.36        3.00      7.99 o 
  -2  12   6       19.01        7.90      7.36 o 
  -1  12   6        0.44       -2.25      7.06 o 
   0  12   6        8.82        3.08      7.06 o 
   1  12   6      296.74      288.44     29.07 o 
   2  12   6       61.33       67.48     20.25 o 
   3  12   6       58.96       50.77      8.07 o 
   4  12   6      290.16      321.51     12.91 o 
  -3  13   6      225.75      222.44     13.07 o 
  -2  13   6       71.62       77.66      9.47 o 
  -1  13   6       14.16       11.70      7.97 o 
   0  13   6      114.47      141.19     12.41 o 
   1  13   6       49.41       50.84     11.43 o 
   2  13   6       11.51       10.06      7.99 o 
 -11   1   7       18.35       11.58      8.46 o 
 -10   1   7        7.72       13.40      7.99 o 
  -9   1   7        6.41        3.92      6.93 o 
  -8   1   7       20.37        9.42      7.15 o 
  -7   1   7      160.43      134.69      7.85 o 
  -6   1   7       17.18       14.73      7.84 o 
  -5   1   7       74.97       74.70      5.25 o 
  -4   1   7      388.20      362.73     14.70 o 
  -3   1   7        7.33        5.46      5.02 o 
  -2   1   7        2.37        4.14      3.39 o 
  -1   1   7      247.69      251.40      5.85 o 
   0   1   7      529.69      554.06      6.10 o 
   1   1   7      132.74      137.06      4.00 o 
   2   1   7       21.85       14.31      3.19 o 
   3   1   7       16.00       25.49      4.40 o 
   4   1   7       19.35       38.29      6.47 o 
   5   1   7       24.65       23.19      6.47 o 
   6   1   7        1.52        8.09      6.69 o 
   7   1   7        8.93       -0.98      6.93 o 
   8   1   7        0.26       20.32      8.28 o 
   9   1   7       27.10       32.47      9.46 o 
 -11   2   7       28.40       21.66      8.74 o 
 -10   2   7       57.43       40.15      8.54 o 
  -9   2   7       13.31       19.90     10.78 o 
  -8   2   7        4.96        2.22      6.88 o 
  -7   2   7      111.28      104.35     13.39 o 
  -6   2   7      134.84      153.11      6.66 o 
  -5   2   7      477.72      470.19     34.30 o 
  -4   2   7        5.55        6.12      5.02 o 
  -3   2   7       36.43       34.68      5.02 o 
  -2   2   7      116.64      137.16      6.61 o 
  -1   2   7      132.36      130.77      4.62 o 
   0   2   7      467.51      423.75      9.52 o 
   1   2   7      690.99      685.74      9.27 o 
   2   2   7       13.84       17.33      3.42 o 
   3   2   7      189.30      178.59      5.51 o 
   4   2   7     1567.13     1498.26     15.81 o 
   5   2   7      717.57      765.62     15.24 o 
   6   2   7       31.71       26.78      6.93 o 
   7   2   7       27.32       28.00      8.07 o 
   8   2   7      108.38      132.73     10.39 o 
   9   2   7       14.12       17.64      8.31 o 
 -10   3   7       57.90       69.14      8.63 o 
  -9   3   7       44.76       47.35      7.99 o 
  -8   3   7       61.48       46.13     11.76 o 
  -7   3   7       85.27       81.95      7.61 o 
  -6   3   7        7.46       12.00      6.22 o 
  -5   3   7       61.14       54.15     13.39 o 
  -4   3   7      718.17      688.55     15.35 o 
  -3   3   7      617.38      595.99     28.74 o 
  -2   3   7      314.59      325.91      7.54 o 
  -1   3   7      406.14      425.63      8.96 o 
   0   3   7     2117.16     2176.85     27.91 o 
   1   3   7      483.05      540.62     16.56 o 
   2   3   7       69.46       90.94      4.77 o 
   3   3   7       57.66       39.75      4.05 o 
   4   3   7       84.70       69.08      8.20 o 
   5   3   7       63.66       72.02     12.09 o 
   6   3   7      140.03      132.53      9.00 o 
   7   3   7      107.30      103.46     12.41 o 
   8   3   7       59.04       43.95      8.74 o 
 -10   4   7       66.19       66.29     16.66 o 
  -9   4   7       10.46       15.39      7.69 o 
  -8   4   7      100.47      106.30     16.66 o 
  -7   4   7      515.46      502.76     32.99 o 
  -6   4   7      516.17      527.85     13.39 o 
  -5   4   7        5.13        9.74      7.19 o 
  -4   4   7       17.03       17.16      6.21 o 
  -3   4   7       16.17       27.74      4.64 o 
  -2   4   7       13.58       23.60      4.01 o 
  -1   4   7      269.16      236.96      5.75 o 
   0   4   7      453.15      406.49     12.20 o 
   1   4   7     1631.61     1549.66     56.54 o 
   2   4   7       25.25       18.96      4.26 o 
   3   4   7       75.42       80.17      4.99 o 
   4   4   7      661.92      666.51     11.60 o 
   5   4   7      127.92      130.85      5.44 o 
   6   4   7       30.47       32.69      7.61 o 
   7   4   7      134.99      137.64      9.24 o 
   8   4   7       71.91       64.33      9.46 o 
 -10   5   7        1.27        8.92      8.63 o 
  -9   5   7       65.15       84.95     17.31 o 
  -8   5   7       15.29       10.66      5.67 o 
  -7   5   7        9.44        0.65      6.27 o 
  -6   5   7        4.50        4.67      5.95 o 
  -5   5   7      161.33      147.26      8.07 o 
  -4   5   7      715.23      719.48     22.27 o 
  -3   5   7      713.96      714.78     20.14 o 
  -2   5   7     1399.83     1427.44     56.65 o 
  -1   5   7       31.11       33.63      6.21 o 
   0   5   7      753.48      743.91     10.59 o 
   1   5   7      846.09      864.91     28.79 o 
   2   5   7      107.21      112.54      5.52 o 
   3   5   7        0.14        1.01      4.49 o 
   4   5   7       61.54       54.45      4.69 o 
   5   5   7        4.51        4.03      4.18 o 
   6   5   7       73.88       62.88      5.22 o 
   7   5   7      182.94      186.53     10.39 o 
   8   5   7       58.24       67.02      9.70 o 
  -9   6   7        0.26       -1.76      7.35 o 
  -8   6   7        7.70        1.71      6.88 o 
  -7   6   7       16.07       28.07      7.06 o 
  -6   6   7        5.31       15.40      6.27 o 
  -5   6   7        9.93        3.60      5.25 o 
  -4   6   7       10.68        0.90      4.61 o 
  -3   6   7      400.28      458.24     20.25 o 
  -2   6   7       16.92       19.96      6.12 o 
  -1   6   7      343.06      351.06     10.39 o 
   0   6   7       85.80       73.31      4.89 o 
   1   6   7       22.20       14.89      4.64 o 
   2   6   7      572.33      509.45     14.30 o 
   3   6   7      374.13      344.35      8.24 o 
   4   6   7       25.96       20.26      4.87 o 
   5   6   7        9.94       12.85      4.69 o 
   6   6   7       29.32       40.73      6.67 o 
   7   6   7        1.24       -3.61      7.69 o 
  -9   7   7       19.94        8.96      6.27 o 
  -8   7   7       45.72       53.15      7.84 o 
  -7   7   7        1.32       -0.96      6.75 o 
  -6   7   7      131.02      154.57      9.03 o 
  -5   7   7        0.07       -2.72      5.35 o 
  -4   7   7      293.57      328.68     15.53 o 
  -3   7   7        0.54       12.93      5.65 o 
  -2   7   7        0.12        6.21      5.49 o 
  -1   7   7        0.29       -1.15      5.65 o 
   0   7   7      203.02      190.31      8.74 o 
   1   7   7       19.57       23.53      4.87 o 
   2   7   7       11.98       12.89      4.77 o 
   3   7   7      243.18      258.53      8.30 o 
   4   7   7      149.47      139.98      8.97 o 
   5   7   7       58.54       53.08      5.90 o 
   6   7   7        8.08        7.69      5.05 o 
   7   7   7       82.20      101.82      6.81 o 
  -8   8   7        4.47        6.58      6.39 o 
  -7   8   7       62.12       49.69      5.87 o 
  -6   8   7       16.54       26.48      6.98 o 
  -5   8   7       17.58        9.33      5.56 o 
  -4   8   7       37.27       45.15      5.63 o 
  -3   8   7      213.86      235.78     16.00 o 
  -2   8   7      121.06      126.03     14.37 o 
  -1   8   7       27.17       19.80      5.95 o 
   0   8   7       10.06        0.99      8.49 o 
   1   8   7      330.69      325.11     10.85 o 
   2   8   7       12.66       14.71      5.50 o 
   3   8   7        4.69        2.93      5.02 o 
   4   8   7      152.43      145.00      7.15 o 
   5   8   7      112.97      121.29      6.99 o 
   6   8   7        5.63        1.22      5.35 o 
  -8   9   7       20.44        6.70      6.36 o 
  -7   9   7        0.07       -3.91      5.31 o 
  -6   9   7        1.28       13.36      5.11 o 
  -5   9   7       49.17       45.42      6.19 o 
  -4   9   7       27.21       27.37      9.15 o 
  -3   9   7      139.13      144.46      8.82 o 
  -2   9   7      397.41      428.37     33.64 o 
  -1   9   7        3.90       -2.33      6.27 o 
   0   9   7       96.67      110.15      8.46 o 
   1   9   7      453.17      455.35     48.67 o 
   2   9   7      586.10      587.19     17.22 o 
   3   9   7        1.93        7.84      5.66 o 
   4   9   7       30.01       22.68      5.88 o 
   5   9   7      130.80      125.37      9.41 o 
  -7  10   7      109.23      139.96     12.73 o 
  -6  10   7       64.37       78.26      7.11 o 
  -5  10   7        0.85        7.84      7.84 o 
  -4  10   7        0.72       -7.35      7.22 o 
  -3  10   7      148.53      205.51     31.03 o 
  -2  10   7       15.75       29.31      8.82 o 
  -1  10   7      114.25      105.50     10.78 o 
   0  10   7        8.83       11.76      6.88 o 
   1  10   7       44.63       28.98      7.51 o 
   2  10   7      151.49      172.38      9.67 o 
   3  10   7      308.95      326.17      9.55 o 
   4  10   7      153.50      172.92      8.28 o 
  -5  11   7        4.14        0.38      7.81 o 
  -4  11   7       54.28       42.60      7.84 o 
  -3  11   7       62.65       65.87     18.29 o 
  -2  11   7      272.49      306.14     55.20 o 
  -1  11   7      128.73      148.40     16.98 o 
   0  11   7       53.01       88.83     21.88 o 
   1  11   7      270.42      285.59     27.11 o 
   2  11   7       27.16       30.37      7.81 o 
   3  11   7       20.47       14.28      8.07 o 
  -3  12   7       12.23       -3.00     10.13 o 
  -2  12   7       28.30       15.01      7.99 o 
  -1  12   7       78.35       79.37      9.57 o 
   0  12   7       60.85       41.38      8.74 o 
   1  12   7       58.79       67.20      8.46 o 
 -10   0   8       68.26       46.38     12.41 o 
  -9   0   8       47.38       32.01     12.41 o 
  -8   0   8        3.37        0.65      9.80 o 
  -7   0   8      257.89      265.88     16.33 o 
  -6   0   8       57.11       64.02     11.11 o 
  -5   0   8       29.32       29.40     10.45 o 
  -4   0   8      241.84      280.90     15.02 o 
  -3   0   8      393.10      435.72     15.02 o 
  -2   0   8      371.47      383.22      9.86 o 
  -1   0   8        4.75        4.77      4.11 o 
   0   0   8        0.46        1.70      3.82 o 
   1   0   8       70.52       48.47      6.12 o 
   2   0   8      463.28      443.56     16.98 o 
   3   0   8       20.09        3.92      9.15 o 
   4   0   8        4.03        0.65      9.15 o 
   5   0   8       61.93       31.36     11.76 o 
   6   0   8      378.93      374.32     18.94 o 
   7   0   8       18.36       30.05     13.07 o 
 -10   1   8       14.80        8.81      8.46 o 
  -9   1   8       38.35       31.88     15.02 o 
  -8   1   8       39.79       42.13      8.07 o 
  -7   1   8        1.51        1.90      8.17 o 
  -6   1   8       10.38        2.86      7.19 o 
  -5   1   8       81.84       87.51      5.85 o 
  -4   1   8       35.62       19.23      6.12 o 
  -3   1   8      555.37      501.05     16.33 o 
  -2   1   8      410.37      398.24      8.30 o 
  -1   1   8       15.27       11.41      3.48 o 
   0   1   8      240.92      223.05      5.43 o 
   1   1   8     1167.57     1149.69     11.32 o 
   2   1   8      329.42      356.21     10.85 o 
   3   1   8        4.90       12.21      6.69 o 
   4   1   8        0.50        3.92      7.39 o 
   5   1   8       15.56       37.00      7.39 o 
   6   1   8        0.27        0.98      8.31 o 
   7   1   8       17.68       19.92      8.31 o 
 -10   2   8        6.05       -4.82     11.11 o 
  -9   2   8        3.78        2.18      7.61 o 
  -8   2   8       14.45        6.70      8.07 o 
  -7   2   8       34.13       30.98      7.61 o 
  -6   2   8      166.00      155.46      9.54 o 
  -5   2   8      114.67      115.61      9.47 o 
  -4   2   8        1.16       12.06      5.95 o 
  -3   2   8       94.65       99.03     15.35 o 
  -2   2   8      126.18      145.42      6.15 o 
  -1   2   8        0.05        2.35      3.55 o 
   0   2   8       16.37        6.10      4.11 o 
   1   2   8       73.03       79.32      4.43 o 
   2   2   8        4.49        8.58      4.77 o 
   3   2   8      224.03      204.29      9.80 o 
   4   2   8       60.56       60.07     11.43 o 
   5   2   8       98.44      104.05      8.74 o 
   6   2   8      112.04       88.38      9.20 o 
   7   2   8        7.86        6.92      9.15 o 
  -9   3   8       34.39       30.90      8.54 o 
  -8   3   8       26.44       18.76      8.17 o 
  -7   3   8       10.05       10.25      7.35 o 
  -6   3   8        7.72        9.15      9.47 o 
  -5   3   8       17.33       10.02      6.12 o 
  -4   3   8       90.41       89.50      7.15 o 
  -3   3   8        1.47       -1.58      5.49 o 
  -2   3   8       20.82       25.68      4.77 o 
  -1   3   8      182.91      171.22      6.64 o 
   0   3   8        8.59        8.06      4.26 o 
   1   3   8       55.95       68.04      5.15 o 
   2   3   8      256.00      241.56     12.92 o 
   3   3   8      131.87      127.72      6.82 o 
   4   3   8       68.15       76.96      8.07 o 
   5   3   8       50.85       75.08      9.15 o 
   6   3   8       22.37       24.26      8.54 o 
   7   3   8       68.41       70.79     12.41 o 
  -9   4   8       20.71       20.16      8.28 o 
  -8   4   8        5.16       10.36      8.28 o 
  -7   4   8       10.89       15.07      6.59 o 
  -6   4   8       21.21       28.09      6.88 o 
  -5   4   8        7.60        8.78      6.21 o 
  -4   4   8       50.03       62.71     11.11 o 
  -3   4   8      455.25      487.34     22.02 o 
  -2   4   8        7.65        0.22      5.49 o 
  -1   4   8      124.64      141.22     17.31 o 
   0   4   8        4.43        3.69      4.39 o 
   1   4   8      204.69      183.45      7.15 o 
   2   4   8       11.09        6.17      4.64 o 
   3   4   8       10.23        5.69      4.36 o 
   4   4   8       23.72       32.37      6.13 o 
   5   4   8       40.43       34.98      8.31 o 
   6   4   8       48.82       59.77      8.31 o 
   7   4   8        1.13       -9.95     13.72 o 
  -9   5   8       35.05       35.88      8.45 o 
  -8   5   8       27.32       36.61      6.87 o 
  -7   5   8        5.55        3.60      6.88 o 
  -6   5   8      154.19      143.93     17.64 o 
  -5   5   8        0.93       -5.11      6.42 o 
  -4   5   8       47.68       58.79      5.94 o 
  -3   5   8      249.37      245.40      8.72 o 
  -2   5   8      720.76      739.22     31.68 o 
  -1   5   8      214.68      185.42      8.54 o 
   0   5   8       74.77       61.01      6.69 o 
   1   5   8      709.72      718.80     18.53 o 
   2   5   8      119.33      152.18      6.39 o 
   3   5   8        1.30       -3.31      4.82 o 
   4   5   8       20.23       34.75      4.91 o 
   5   5   8      275.53      283.59     11.98 o 
   6   5   8       26.60       22.78      8.82 o 
  -8   6   8       32.64       36.59      8.31 o 
  -7   6   8       70.50       76.54      8.46 o 
  -6   6   8      230.39      231.55     11.06 o 
  -5   6   8      767.74      762.70     60.58 o 
  -4   6   8       14.42       27.21      5.78 o 
  -3   6   8      697.68      637.83     60.10 o 
  -2   6   8      409.64      435.93     69.90 o 
  -1   6   8       87.31      112.85     17.31 o 
   0   6   8        0.41        5.59      6.12 o 
   1   6   8        4.68        9.11      4.97 o 
   2   6   8       35.07       41.42      5.40 o 
   3   6   8       20.74       28.29      5.90 o 
   4   6   8      133.00      136.47      6.15 o 
   5   6   8      109.76      122.38      6.38 o 
   6   6   8       36.76       19.60      8.31 o 
  -8   7   8        4.24        8.76      7.49 o 
  -7   7   8        2.99        4.57      6.15 o 
  -6   7   8        0.03        6.30      6.12 o 
  -5   7   8       35.05       40.87      6.32 o 
  -4   7   8       12.03        8.64      7.15 o 
  -3   7   8       52.68       42.52      7.61 o 
  -2   7   8      716.58      673.80     75.12 o 
  -1   7   8      232.67      230.83     17.96 o 
   0   7   8       59.52       65.93      7.15 o 
   1   7   8      405.43      422.72     20.25 o 
   2   7   8      189.58      198.49      9.57 o 
   3   7   8       77.97      101.26      7.85 o 
   4   7   8        7.32       13.31      6.15 o 
   5   7   8        0.16       -6.42      5.04 o 
  -7   8   8        4.46       -1.64      6.70 o 
  -6   8   8       67.79       82.11      7.29 o 
  -5   8   8      273.13      325.75     27.76 o 
  -4   8   8        8.43       -0.98      7.35 o 
  -3   8   8       28.48       35.37      7.22 o 
  -2   8   8      261.44      289.92     32.99 o 
  -1   8   8      151.22      182.43     16.66 o 
   0   8   8      192.07      171.04     35.60 o 
   1   8   8      337.90      320.54     21.56 o 
   2   8   8       24.65       32.38      7.35 o 
   3   8   8       11.13        7.78      5.75 o 
   4   8   8      542.10      519.91     11.68 o 
   5   8   8      209.04      229.06     12.23 o 
  -6   9   8        3.86       -0.91      7.61 o 
  -5   9   8       12.64        5.90      7.69 o 
  -4   9   8       64.61       68.19      8.79 o 
  -3   9   8       12.77       16.68      7.81 o 
  -2   9   8       28.08       31.87      7.84 o 
  -1   9   8      136.91      160.90     10.45 o 
   0   9   8       48.17       74.21     16.98 o 
   1   9   8        9.38       18.68      7.69 o 
   2   9   8       33.43       43.35      7.85 o 
   3   9   8       14.72       22.30     22.86 o 
   4   9   8       80.02       98.34      7.79 o 
  -4  10   8       36.26       40.08      9.10 o 
  -3  10   8        0.51       10.51      7.99 o 
  -2  10   8        0.90        3.42      7.36 o 
  -1  10   8       19.50       13.72      7.53 o 
   0  10   8       29.93       30.14      9.15 o 
   1  10   8       99.23      121.72     28.09 o 
   2  10   8      122.26      148.06     10.13 o 
  -1  11   8        8.99       -1.32     10.45 o 
  -8   1   9        3.24       -0.14      8.82 o 
  -7   1   9       22.74       24.86     16.98 o 
  -6   1   9        0.96      -11.27      7.51 o 
  -5   1   9       28.80       29.90      7.81 o 
  -4   1   9       12.68       29.72      8.82 o 
  -3   1   9        2.44       -3.50     15.02 o 
  -2   1   9       64.43       58.72      5.07 o 
  -1   1   9      285.72      290.63      6.49 o 
   0   1   9       19.44       15.60      5.28 o 
   1   1   9       24.56       21.56     10.78 o 
   2   1   9       32.54       41.56      7.84 o 
   3   1   9       42.57       52.10      8.28 o 
   4   1   9        1.30        5.57      7.81 o 
   5   1   9        0.80       -6.57      8.28 o 
   6   1   9       87.28      102.34      9.92 o 
  -8   2   9       32.86       26.27      8.74 o 
  -7   2   9        3.06        3.40      7.61 o 
  -6   2   9      184.75      184.41     10.13 o 
  -5   2   9       97.64      106.02      8.16 o 
  -4   2   9       21.00       22.37      6.59 o 
  -3   2   9       38.25       48.34      6.13 o 
  -2   2   9      350.09      365.24     10.15 o 
  -1   2   9      238.34      268.55      9.67 o 
   0   2   9       10.06       26.21      4.55 o 
   1   2   9        2.57        1.81      5.19 o 
   2   2   9        9.85       21.16     15.35 o 
   3   2   9        0.14        5.29      7.61 o 
   4   2   9       75.18       68.45      9.24 o 
   5   2   9        5.96        5.93      8.54 o 
   6   2   9       12.34        7.32      8.74 o 
  -8   3   9       42.97       48.36     14.37 o 
  -7   3   9        1.34       13.75      8.54 o 
  -6   3   9       20.33       34.06      8.17 o 
  -5   3   9       61.39       68.96      8.28 o 
  -4   3   9       34.01       46.34      7.61 o 
  -3   3   9        6.76       17.90      5.47 o 
  -2   3   9      310.55      267.80     10.62 o 
  -1   3   9       71.86       67.08      6.88 o 
   0   3   9       22.20       24.53      5.25 o 
   1   3   9       11.03       13.23      4.60 o 
   2   3   9      341.49      355.45     10.13 o 
   3   3   9      569.02      558.97     35.60 o 
   4   3   9        5.04       13.23      8.28 o 
   5   3   9       37.84       20.39      8.74 o 
  -8   4   9        6.84        6.20      8.54 o 
  -7   4   9        1.19       -9.07      6.05 o 
  -6   4   9       68.24       67.29      8.74 o 
  -5   4   9      211.22      206.47     22.21 o 
  -4   4   9       54.63       56.07      7.06 o 
  -3   4   9        1.98        1.96      6.47 o 
  -2   4   9      208.86      252.43     10.59 o 
  -1   4   9        4.50        6.86      6.47 o 
   0   4   9       92.98      119.17      8.07 o 
   1   4   9        3.61       20.49      5.63 o 
   2   4   9        3.03        4.74      5.08 o 
   3   4   9        4.04        6.96      8.07 o 
   4   4   9       28.92       20.05     14.05 o 
   5   4   9      133.40      113.47     10.62 o 
  -7   5   9       15.05       25.31      8.07 o 
  -6   5   9      196.80      162.01     10.13 o 
  -5   5   9       19.36       42.75      6.44 o 
  -4   5   9       35.79       18.96      7.61 o 
  -3   5   9       43.88       29.65      7.36 o 
  -2   5   9       59.97       80.35      7.85 o 
  -1   5   9       28.09       27.11      7.39 o 
   0   5   9       48.59       51.36      7.15 o 
   1   5   9      170.38      172.01     11.76 o 
   2   5   9       34.90       44.23      6.13 o 
   3   5   9       23.10       26.33      6.49 o 
   4   5   9       10.79       22.86      8.78 o 
   5   5   9       62.45       65.44     12.09 o 
  -7   6   9        0.60        5.69      8.17 o 
  -6   6   9       27.39       18.74      7.25 o 
  -5   6   9       10.86        1.42     11.76 o 
  -4   6   9      208.60      202.29     24.17 o 
  -3   6   9       29.68       24.82      7.85 o 
  -2   6   9        4.52       -5.49      7.35 o 
  -1   6   9       47.41       60.89      8.28 o 
   0   6   9       37.88       50.57      8.07 o 
   1   6   9       28.45       30.40      7.35 o 
   2   6   9      202.15      212.65      9.63 o 
   3   6   9        2.34       -1.18      6.01 o 
   4   6   9        0.89        5.05      6.39 o 
  -6   7   9      114.43      111.44     11.11 o 
  -5   7   9        1.38        6.02      8.10 o 
  -4   7   9        0.27        2.98      8.16 o 
  -3   7   9        7.18       23.81      7.53 o 
  -2   7   9       91.98       96.43      8.63 o 
  -1   7   9        0.39        0.33      7.01 o 
   0   7   9        3.87        4.04      7.35 o 
   1   7   9       47.12       45.73      8.54 o 
   2   7   9        1.17       -3.74      8.17 o 
   3   7   9       14.50        5.66      6.41 o 
  -5   8   9       51.02       42.17      9.06 o 
  -4   8   9        0.73       -0.44      8.79 o 
  -3   8   9        2.70       17.39     13.39 o 
  -2   8   9      127.42      128.11     15.68 o 
  -1   8   9       14.01       16.72      7.84 o 
   0   8   9       31.61       47.61      9.00 o 
   1   8   9       38.45       57.36      8.54 o 
   2   8   9        7.65        9.69     13.72 o 
  -2   9   9       10.58       19.56      8.49 o 
  -1   9   9       43.83       56.75      9.39 o 
   0   9   9        7.43        1.31     14.37 o 
  -6   0  10       15.51       13.07     11.76 o 
  -5   0  10      139.73      134.57     15.68 o 
  -4   0  10      464.13      498.44     21.56 o 
  -3   0  10       23.08       18.94     13.07 o 
  -2   0  10        7.15        9.80      9.15 o 
  -1   0  10      312.19      305.07     17.64 o 
   0   0  10       50.45       76.43     13.07 o 
   1   0  10       65.12       48.34     13.07 o 
   2   0  10        1.44       -6.53     11.76 o 
   3   0  10      310.48      406.33     21.56 o 
  -6   1  10        0.93        8.49     13.07 o 
  -5   1  10        4.98       10.99      9.20 o 
  -4   1  10       52.56       71.97      8.90 o 
  -3   1  10       61.58       76.89      8.21 o 
  -2   1  10       16.95        9.47      6.93 o 
  -1   1  10       17.40        8.72      7.06 o 
   0   1  10        4.68        9.80      8.07 o 
   1   1  10       40.92       43.18     11.43 o 
   2   1  10       57.01       59.13     14.05 o 
   3   1  10       19.52       20.27     12.74 o 
  -6   2  10        7.58        3.46      9.46 o 
  -5   2  10       28.76       18.39      6.63 o 
  -4   2  10       10.37        6.46      7.81 o 
  -3   2  10        1.24        0.98      7.35 o 
  -2   2  10       14.50       18.04      7.84 o 
  -1   2  10      119.29      120.77      9.10 o 
   0   2  10      185.73      207.08     16.33 o 
   1   2  10       16.86       10.51      8.28 o 
   2   2  10        0.80        0.65      8.31 o 
   3   2  10        7.36      -11.11      8.78 o 
  -6   3  10        5.19        3.12      6.99 o 
  -5   3  10        0.01        0.62      7.99 o 
  -4   3  10        1.39      -10.88     14.05 o 
  -3   3  10        0.00       -6.49      7.35 o 
  -2   3  10       18.94       13.98      7.61 o 
  -1   3  10       28.08       31.00      7.61 o 
   0   3  10       46.02       47.22      8.28 o 
   1   3  10       14.34       19.92      8.46 o 
   2   3  10      113.49       95.89      9.86 o 
   3   3  10        2.85       -0.67      9.00 o 
  -5   4  10       64.01       56.32      9.06 o 
  -4   4  10        2.51        8.99      7.81 o 
  -3   4  10        0.06       -4.45      7.53 o 
  -2   4  10        3.07        0.86      7.06 o 
  -1   4  10       13.66       27.11      7.85 o 
   0   4  10      120.62      140.75      9.20 o 
   1   4  10        2.00       -4.23      7.81 o 
   2   4  10       25.48       24.82      8.78 o 
  -5   5  10       35.00       35.99      8.63 o 
  -4   5  10       47.96       44.88      9.10 o 
  -3   5  10        8.31       17.30      8.46 o 
  -2   5  10       37.63       37.35     10.45 o 
  -1   5  10        0.85        3.80      7.35 o 
   0   5  10        0.03        4.81      7.61 o 
   1   5  10        7.33       22.21      7.85 o 
   2   5  10        1.12       -7.84      8.07 o 
  -3   6  10       16.16       14.69      8.54 o 
  -2   6  10       10.23        5.59      8.16 o 
  -1   6  10       16.18       14.81      8.54 o 
   0   6  10       77.09      104.25     11.43 o 
                                                 
